# Supplementary material for: A novel deep-benthic sea cucumber species of Benthodytes (Holothuroidea, Elasipodida, Psychropotidae) and its comprehensive mitochondrial genome sequencing and evolutionary analysis
Source: BMC Genomics. 2024 Jul 13;25:689. doi: 10.1186/s12864-024-10607-5 (PMC11245801; doi:10.1186/s12864-024-10607-5)
Supplement: Supplementary file 3 — Supplementary Material 3: Table S2. Homology comparison analysis of Benthodytes sp. Gxx-2023 mitochondrial genes. [file 12864_2024_10607_MOESM3_ESM.xlsx]

## Sheet: cox1
Description	Scientific Name	Max Score	Total Score	Query Cover	E value	Per. ident	Acc. Len	Accession
Benthodytes sp. Gxx-2023 mitochondrion, complete genome	Benthodytes sp. Gxx-2023	2803	2803	1	0	100	17386	OR992091.1
Benthodytes marianensis mitochondrion, complete genome	Benthodytes marianensis	2233	2233	0.99	0	91.89	17567	NC_040968.1
Stichopus chloronotus mitochondrion, complete genome	Stichopus chloronotus	1265	1265	0.97	0	78.52	16249	MZ052220.1
Stichopus chloronotus strain lv mitochondrion, complete genome	Stichopus chloronotus	1265	1265	0.97	0	78.52	16247	NC_056131.1
Stichopus naso mitochondrion, complete genome	Stichopus naso	1245	1245	0.97	0	78.29	16239	MZ469138.1
Parastichopus californicus mitochondrion, complete genome	Apostichopus californicus	1243	1243	0.97	0	78.26	16727	NC_026727.1
Scotoplanes sp. H8 mitochondrion, complete genome	Scotoplanes sp. H8	1239	1239	0.98	0	78.03	15910	LC416626.1
Scotoplanes sp. H5 mitochondrion, nearly complete genome	Scotoplanes sp. H5	1234	1234	0.98	0	77.97	15501	LC416625.1
Scotoplanes sp. TT-2017 mitochondrion, complete genome	Scotoplanes sp. TT-2017	1234	1234	0.98	0	77.97	15913	LC416624.1
Stichopus ocellatus mitochondrion, complete genome	Stichopus ocellatus	1229	1229	0.97	0	78	16260	NC_062943.1
Phyllophorella liuwutiensis mitochondrion, complete genome	Phyllophorella liuwutiensis	1228	1228	0.99	0	77.53	15969	NC_057437.1
Stichopus horrens mitochondrion, complete genome	Stichopus horrens	1223	1223	0.97	0	77.92	16315	MN128376.1
Isostichopus badionotus mitochondrion, complete genome	Isostichopus badionotus	1223	1223	0.97	0	77.92	16318	MZ188901.1
Parastichopus nigripunctatus mitochondrion, complete genome	Parastichopus nigripunctatus	1221	1221	0.97	0	77.93	16112	NC_013432.1
Echinocrepis rostrata mitochondrion, complete genome	Echinocrepis rostrata	1218	1218	0.97	0	77.94	15716	NC_083273.1
Apostichopus japonicus isolate W112 mitochondrion, complete genome	Apostichopus japonicus	1216	1216	0.97	0	77.87	16106	KP170618.1
Apostichopus japonicus isolate LO1 mitochondrion, complete genome	Apostichopus japonicus	1216	1216	0.97	0	77.87	16106	KP170617.1
Sinaechinocyamus mai mitochondrion, complete genome	Sinaechinocyamus mai	1210	1210	0.99	0	77.74	15756	MN103227.1
Phyrella fragilis mitochondrion, complete genome	Phyrella fragilis	1210	1210	0.98	0	77.66	15910	MZ305459.1
Parastichopus parvimensis mitochondrion, complete genome	Apostichopus parvimensis	1207	1207	0.97	0	77.73	16120	NC_029699.1
Apostichopus japonicus isolate green mitochondrion, complete genome	Apostichopus japonicus	1203	1203	0.97	0	77.67	16106	MK208925.1
Apostichopus japonicus isolate H321 mitochondrion, complete genome	Apostichopus japonicus	1203	1203	0.97	0	77.67	16100	KP170616.1
Apostichopus japonicus red type mitochondrial DNA, complete genome	Apostichopus japonicus	1203	1203	0.97	0	77.67	16103	AB525761.1
Temnopleurus toreumaticus mitochondrion, complete genome	Temnopleurus toreumaticus	1202	1202	0.99	0	77.29	15722	NC_033529.1
Apostichopus japonicus isolate red mitochondrion, complete genome	Apostichopus japonicus	1198	1198	0.97	0	77.6	16107	MK216561.1
Apostichopus japonicus isolate FJPT mitochondrion, complete genome	Apostichopus japonicus	1198	1198	0.97	0	77.6	16110	PP178709.1
Apostichopus japonicus isolate Red race 02 mitochondrion, complete genome	Apostichopus japonicus	1198	1198	0.97	0	77.6	16103	GU557148.1
Apostichopus japonicus isolate Red race 01 mitochondrion, complete genome	Apostichopus japonicus	1198	1198	0.97	0	77.6	16103	GU557147.1
Apostichopus japonicus mitochondrion, complete genome	Apostichopus japonicus	1198	1198	0.97	0	77.6	16109	FJ986223.1
Apostichopus japonicus blue type mitochondrial DNA, complete genome	Apostichopus japonicus	1194	1194	0.97	0	77.54	16106	AB525760.1
Apostichopus japonicus mitochondrion, complete genome	Apostichopus japonicus	1194	1194	0.97	0	77.54	16099	NC_012616.1
Stichopus sp. SF-2010 mitochondrion, complete genome	Stichopus sp. SF-2010	1193	1193	0.97	0	77.47	16257	NC_014452.2
Stichopus horrens mitochondrion, complete genome	Stichopus horrens	1193	1193	0.97	0	77.47	16257	NC_014454.1
Temnopleurus reevesii mitochondrion, complete genome	Temnopleurus reevesii	1192	1192	0.99	0	77	15710	NC_033530.1
Apostichopus japonicus isolate JBRI-0814-Black mitochondrion, complete genome	Apostichopus japonicus	1189	1189	0.97	0	77.47	16108	FJ594967.1
Apostichopus japonicus mitochondrial DNA, complete genome, ecotype: black type	Apostichopus japonicus	1189	1189	0.97	0	77.47	16105	AB525437.1
Stichopus monotuberculatus mitochondrion, complete genome	Stichopus monotuberculatus	1188	1188	0.97	0	77.4	16274	NC_052743.1
Crossaster japonicus mitochondrion, complete genome	Crossaster japonicus	1187	1187	0.98	0	77.57	16330	NC_081981.1
Luidia sarsii genome assembly, organelle: mitochondrion	Luidia sarsii	1187	1187	0.97	0	77.68	16429	OX465123.1
Apostichopus japonicus isolate black mitochondrion, complete genome	Apostichopus japonicus	1185	1185	0.97	0	77.4	16096	MK216560.1
Neocucumis proteus mitochondrion, complete genome	Neocucumis proteus	1185	1185	0.98	0	77.17	16495	MZ305458.1
Apostichopus japonicus isolate JBRI-0812-Red mitochondrion, complete genome	Apostichopus japonicus	1185	1185	0.97	0	77.4	16107	FJ594963.1
Stichopus horrens isolate Hainan province mitochondrion, complete genome	Stichopus horrens	1184	1184	0.97	0	77.34	16261	MZ321056.1
Loxechinus albus mitochondrion, complete genome	Loxechinus albus	1183	1183	0.91	0	78.36	15709	NC_023770.1
Apostichopus japonicus voucher iocas sxapja cytochrome oxidase subunit 1 (COX1) gene, complete cds; mitochondrial	Apostichopus japonicus	1180	1180	0.97	0	77.34	1554	HQ700938.1
Apostichopus japonicus isolate JBRI-0813-Green mitochondrion, complete genome	Apostichopus japonicus	1180	1180	0.97	0	77.34	16102	FJ594968.1
Apostichopus japonicus mitochondrion, complete genome	Apostichopus japonicus	1180	1180	0.97	0	77.34	16096	EU294194.1
Mespilia globulus mitochondrion, complete genome	Mespilia globulus	1178	1178	0.97	0	77.25	15719	NC_034769.1
Xyloplax princealberti voucher SIO:BIC:E11453 mitochondrion, complete genome	Xyloplax princealberti	1178	1178	0.98	0	77.64	19663	NC_085630.1
Thyonella gemmata voucher UF:021831 mitochondrion, complete genome	Thyonella gemmata	1177	1177	0.98	0	77.24	15696	NC_058589.1
Cucumaria frondosa mitochondrion, complete genome	Cucumaria frondosa	1172	1172	0.98	0	77.01	17507	NC_065088.1
Temnopleurus hardwickii mitochondrion, complete genome	Temnopleurus hardwickii	1168	1168	0.99	0	77	15696	NC_026200.1
Crossaster papposus mitochondrion, complete genome	Crossaster papposus	1168	1168	0.98	0	77.31	16335	NC_053361.1
Aspidodiadema arcitum mitochondrion, complete genome	Aspidodiadema arcitum	1166	1166	0.99	0	76.97	15870	NC_065299.1
Loxechinus albus mitochondrion, complete genome	Loxechinus albus	1164	1164	0.91	0	78.2	15260	JX888466.1
Sterechinus neumayeri mitochondrion, complete genome	Sterechinus neumayeri	1159	1159	0.97	0	77.08	15707	KJ680295.1
Sterechinus neumayeri mitochondrion, complete genome	Sterechinus neumayeri	1159	1159	0.97	0	77.08	15684	NC_027063.1
Cercodemas anceps mitochondrion, complete genome	Cercodemas anceps	1159	1159	0.97	0	76.99	16539	NC_054245.1
Phormosoma bursarium mitochondrion, complete genome	Phormosoma bursarium	1156	1156	0.99	0	76.63	15745	NC_065301.1
Eucidaris tribuloides isolate ETRI.00 mitochondrion, complete genome	Eucidaris tribuloides	1150	1150	0.98	0	76.84	15799	MH614963.1
Pseudoboletia maculata voucher KNZ-KUC33 mitochondrion, complete genome	Pseudoboletia maculata	1150	1150	0.91	0	77.91	15754	NC_050275.1
Eucidaris tribuloides isolate ETRI.00 mitochondrion, complete genome	Eucidaris tribuloides	1146	1146	0.98	0	76.77	15802	MH614964.1
Cucumaria miniata mitochondrion, complete genome	Cucumaria miniata	1144	1144	0.98	0	76.7	17538	NC_005929.1
Glyptocidaris crenularis mitochondrion, complete genome	Glyptocidaris crenularis	1142	1142	0.99	0	76.6	15760	NC_032365.1
Actinopyga lecanora strain hui mitochondrion, complete genome	Actinopyga lecanora	1142	1142	0.98	0	76.62	15569	NC_057223.1
Holothuria scabra mitochondrion, complete genome	Holothuria scabra	1141	1141	0.98	0	76.65	15779	NC_027086.1
Euretaster insignis voucher DR-4511A-005 mitochondrion, complete genome	Euretaster insignis	1141	1141	0.98	0	76.74	15954	NC_054231.1
Holothuria forskali mitochondrion, complete genome	Holothuria forskali	1141	1141	0.98	0	76.58	15841	NC_013884.1
Holothuria spinifera strain S-4 mitochondrion, complete genome	Holothuria spinifera	1138	1138	0.98	0	76.68	15812	NC_046508.1
Pisaster ochraceus voucher M0D055189C mitochondrion, complete genome	Pisaster ochraceus	1137	1137	0.97	0	76.68	16376	NC_042741.1
Eucidaris tribuloides isolate ETRI.00-1 mitochondrion, complete genome	Eucidaris tribuloides	1137	1137	0.98	0	76.64	15803	NC_050252.1
Tripneustes gratilla mitochondrion, complete genome	Tripneustes gratilla	1135	1135	0.97	0	76.73	15725	KY268294.1
Stylocidaris reini voucher KNZ-KMR12 mitochondrion, complete genome	Stylocidaris reini	1135	1135	0.98	0	76.67	15850	NC_050273.1
Actinopyga lecanora mitochondrion, complete genome	Actinopyga lecanora	1133	1133	0.98	0	76.49	15568	MW248463.1
Tripneustes gratilla mitochondrion, complete genome	Tripneustes gratilla	1131	1131	0.97	0	76.58	15720	NC_034770.1
Tripneustes gratilla mitochondrion, complete genome	Tripneustes gratilla	1131	1131	0.97	0	76.58	15722	MK609485.1
Paracentrotus lividus mitochondrion, complete genome	Paracentrotus lividus	1131	1131	0.97	0	76.56	15696	NC_001572.1
Tripneustes gratilla mitochondrion, complete genome	Tripneustes gratilla	1131	1131	0.97	0	76.66	15774	OR227932.1
Peniagone sp. YYH-2013 mitochondrion, complete genome	Peniagone sp. YYH-2013	1130	1130	0.91	0	77.68	15507	KF915304.1
Caenopedina pulchella mitochondrion, complete genome	Caenopedina pulchella	1128	1128	0.97	0	76.62	15747	NC_065300.1
Pisaster ochraceus mitochondrial DNA for NADH dehydrogenase subunits 1, 2, 3 and 4L, cytochrome oxidase subunits I, II and III, ATPase subunits 6 and 8, and 13 tRNAs	Pisaster ochraceus	1128	1128	0.97	0	76.54	14837	X55514.2
Asterias amurensis isolate C-HD mitochondrion, complete genome	Asterias amurensis	1126	1126	0.97	0	76.64	16420	OP747301.1
Styracaster yapensis mitochondrion, complete genome	Styracaster yapensis	1122	1122	0.97	0	76.49	16360	NC_041450.1
Asterias amurensis isolate C-LZ mitochondrion, complete genome	Asterias amurensis	1122	1122	0.97	0	76.57	16420	OP747303.1
Holothuria spinifera strain huang mitochondrion, complete genome	Holothuria spinifera	1122	1122	0.98	0	76.31	15835	MW218896.1
Actinopyga echinites mitochondrion, complete genome	Actinopyga echinites	1120	1120	0.98	0	76.41	15619	MN793975.1
Holothuria hilla mitochondrion, complete genome	Holothuria hilla	1119	1119	0.91	0	77.47	15744	MN163001.1
Eucidaris tribuloides voucher SIO-BIC E6742 mitochondrion, complete genome	Eucidaris tribuloides	1119	1119	0.98	0	76.38	15801	MH614962.1
Tripneustes gratilla mitochondrion, complete genome	Tripneustes gratilla	1118	1118	0.97	0	76.38	15723	OR227933.1
Asterias amurensis isolate Qingdao Taiping Cape Park chromosome 5	Asterias amurensis	1117	2235	0.97	0	76.51	28008033	CP134956.1
Asterias amurensis isolate C-DL mitochondrion, complete genome	Asterias amurensis	1117	1117	0.97	0	76.51	16420	OP747302.1
Asterias amurensis isolate C-CS mitochondrion, complete genome	Asterias amurensis	1117	1117	0.97	0	76.51	16420	OP747300.1
Asterias amurensis isolate C-KT mitochondrion, complete genome	Asterias amurensis	1117	1117	0.97	0	76.51	16420	OP747299.1
Asthenactis papyraceus mitochondrion, complete genome	Asthenactis papyraceus	1113	1113	0.98	0	76.25	16076	NC_063668.1
Asterias amurensis mitochondrion, complete genome	Asterias amurensis	1111	1111	0.97	0	76.31	16420	MZ435266.1
Astropecten irregularis genome assembly, organelle: mitochondrion	Astropecten irregularis	1110	1110	0.98	0	76.25	16335	OZ020266.1
Asterias amurensis mitochondrion, complete genome	Asterias amurensis	1108	1108	0.97	0	76.38	16420	MZ435267.1
Lytechinus variegatus isolate LVAR.00 mitochondrion, complete genome	Lytechinus variegatus	1105	1105	0.97	0	76.23	15694	MG676469.1

## Sheet: cox2
Description	Scientific Name	Max Score	Total Score	Query Cover	E value	Per. ident	Acc. Len	Accession
Benthodytes sp. Gxx-2023 mitochondrion, complete genome	Benthodytes sp. Gxx-2023	1242	1242	1	0	100	17386	OR992091.1
Benthodytes marianensis mitochondrion, complete genome	Benthodytes marianensis	989	989	1	0	91.86	17567	NC_040968.1
Thyonella gemmata voucher UF:021831 mitochondrion, complete genome	Thyonella gemmata	545	545	1	2e-149	77.86	15696	NC_058589.1
Cucumaria miniata mitochondrion, complete genome	Cucumaria miniata	496	496	1	8e-135	76.38	17538	NC_005929.1
Neocucumis proteus mitochondrion, complete genome	Neocucumis proteus	489	489	1	1e-132	75.73	16495	MZ305458.1
Echinocrepis rostrata mitochondrion, complete genome	Echinocrepis rostrata	485	485	0.96	1e-131	76.13	15716	NC_083273.1
Holothuria edulis mitochondrion, complete genome	Holothuria edulis	474	474	1	3e-128	75.47	15743	NC_051928.1
Stichopus chloronotus strain lv mitochondrion, complete genome	Stichopus chloronotus	472	472	0.97	9e-128	75.64	16247	NC_056131.1
Holothuria pervicax mitochondrion, complete genome	Holothuria pervicax	471	471	1	3e-127	75.15	15790	NC_045853.1
Stichopus horrens isolate Hainan province mitochondrion, complete genome	Stichopus horrens	471	471	1	3e-127	75.15	16261	MZ321056.1
Stichopus horrens mitochondrion, complete genome	Stichopus horrens	471	471	1	3e-127	75.15	16257	NC_014454.1
Stichopus chloronotus mitochondrion, complete genome	Stichopus chloronotus	470	470	0.97	3e-127	75.49	16249	MZ052220.1
Holothuria leucospilota voucher HL2 mitochondrion	Holothuria leucospilota	466	466	1	4e-126	75	15907	ON584426.1
Holothuria leucospilota mitochondrion, complete genome	Holothuria leucospilota	466	466	1	4e-126	75	15839	MN276190.1
Holothuria leucospilota mitochondrion, complete genome	Holothuria leucospilota	465	465	1	1e-125	75.18	15904	NC_046849.1
Holothuria forskali mitochondrion, complete genome	Holothuria forskali	462	462	1	2e-124	74.85	15841	NC_013884.1
Holothuria hilla mitochondrion, complete genome	Holothuria hilla	460	460	1	6e-124	74.93	15744	MN163001.1
Holothuria leucospilota mitochondrion, complete genome	Holothuria leucospilota	457	457	1	2e-123	74.71	15904	MN594790.1
Loxechinus albus mitochondrion, complete genome	Loxechinus albus	453	453	1	8e-122	74.56	15709	NC_023770.1
Parastichopus parvimensis mitochondrion, complete genome	Apostichopus parvimensis	452	452	1	8e-122	74.75	16120	NC_029699.1
Styracaster yapensis mitochondrion, complete genome	Styracaster yapensis	450	450	0.97	3e-121	75.11	16360	NC_041450.1
Loxechinus albus mitochondrion, complete genome	Loxechinus albus	448	448	1	1e-120	74.42	15260	JX888466.1
Holothuria scabra mitochondrion, complete genome	Holothuria scabra	448	448	1	1e-120	74.42	15779	NC_027086.1
Isostichopus badionotus mitochondrion, complete genome	Isostichopus badionotus	448	448	1	1e-120	74.42	16318	MZ188901.1
Stichopus horrens mitochondrion, complete genome	Stichopus horrens	444	444	1	4e-119	74.27	16315	MN128376.1
Caenopedina pulchella mitochondrion, complete genome	Caenopedina pulchella	444	444	0.96	4e-119	74.96	15747	NC_065300.1
Sinaechinocyamus mai mitochondrion, complete genome	Sinaechinocyamus mai	442	442	1	1e-118	74.64	15756	MN103227.1
Stichopus ocellatus mitochondrion, complete genome	Stichopus ocellatus	438	438	1	2e-117	74.31	16260	NC_062943.1
Phyrella fragilis mitochondrion, complete genome	Phyrella fragilis	438	438	0.97	2e-117	74.74	15910	MZ305459.1
Salmacis sphaeroides mitochondrion, complete genome	Salmacis sphaeroides	437	437	1	2e-117	74.49	15762	NC_033528.1
Araeosoma owstoni mitochondrion, complete genome	Araeosoma owstoni	436	436	1	6e-117	74.38	15704	NC_065302.1
Holothuria spinifera strain S-4 mitochondrion, complete genome	Holothuria spinifera	434	434	1	2e-116	73.98	15812	NC_046508.1
Thelenota ananas mitochondrion, complete genome	Thelenota ananas	434	434	1	2e-116	73.98	15858	NC_059759.1
Phyllophorella liuwutiensis mitochondrion, complete genome	Phyllophorella liuwutiensis	434	434	0.97	2e-116	74.67	15969	NC_057437.1
Stichopus monotuberculatus mitochondrion, complete genome	Stichopus monotuberculatus	434	434	1	2e-116	73.98	16274	NC_052743.1
Stichopus sp. SF-2010 mitochondrion, complete genome	Stichopus sp. SF-2010	434	434	1	2e-116	73.98	16257	NC_014452.2
Asthenactis papyraceus mitochondrion, complete genome	Asthenactis papyraceus	433	433	1	8e-116	74.2	16076	NC_063668.1
Pseudocolochirus violaceus mitochondrion, complete genome	Pseudocolochirus violaceus	433	433	1	8e-116	74.13	15756	NC_051967.1
Cercodemas anceps mitochondrion, complete genome	Cercodemas anceps	432	432	0.99	8e-116	73.98	16539	NC_054245.1
Pygmaeocidaris prionigera mitochondrion, complete genome	Pygmaeocidaris prionigera	431	431	1	3e-115	73.89	16358	NC_057116.1
Parastichopus californicus mitochondrion, complete genome	Apostichopus californicus	429	429	1	9e-115	74.02	16727	NC_026727.1
Holothuria polii mitochondrion, complete genome	Holothuria poli	425	425	1	1e-113	73.69	15907	LR694133.1
Astropecten irregularis genome assembly, organelle: mitochondrion	Astropecten irregularis	425	425	0.97	1e-113	74.15	16335	OZ020266.1
Apostichopus japonicus isolate FJPT mitochondrion, complete genome	Apostichopus japonicus	420	420	1	5e-112	73.73	16110	PP178709.1
Apostichopus japonicus isolate H321 mitochondrion, complete genome	Apostichopus japonicus	420	420	1	5e-112	73.73	16100	KP170616.1
Stichopus naso mitochondrion, complete genome	Stichopus naso	420	420	1	5e-112	73.73	16239	MZ469138.1
Apostichopus japonicus mitochondrial DNA, complete genome, ecotype: black type	Apostichopus japonicus	420	420	1	5e-112	73.73	16105	AB525437.1
Apostichopus japonicus blue type mitochondrial DNA, complete genome	Apostichopus japonicus	420	420	1	5e-112	73.73	16106	AB525760.1
Apostichopus japonicus mitochondrion, complete genome	Apostichopus japonicus	420	420	1	5e-112	73.73	16099	NC_012616.1
Mespilia globulus mitochondrion, complete genome	Mespilia globulus	419	419	1	5e-112	73.91	15719	NC_034769.1
Ophidiaster granifer voucher ZRC.ECH.1253 mitochondrion, complete genome	Ophidiaster granifer	419	419	1	5e-112	73.62	16506	NC_054227.1
Actinopyga lecanora strain hui mitochondrion, complete genome	Actinopyga lecanora	418	418	1	2e-111	73.81	15569	NC_057223.1
Salmacis bicolor rarispina mitochondrion, complete genome	Salmacis bicolor rarispina	416	416	1	6e-111	73.4	15767	KU302104.1
Apostichopus japonicus isolate black mitochondrion, complete genome	Apostichopus japonicus	416	416	1	6e-111	73.58	16096	MK216560.1
Apostichopus japonicus isolate JBRI-0813-Green mitochondrion, complete genome	Apostichopus japonicus	416	416	1	6e-111	73.58	16102	FJ594968.1
Apostichopus japonicus isolate JBRI-0812-Red mitochondrion, complete genome	Apostichopus japonicus	416	416	1	6e-111	73.58	16107	FJ594963.1
Parastichopus nigripunctatus mitochondrion, complete genome	Parastichopus nigripunctatus	416	416	1	6e-111	73.58	16112	NC_013432.1
Apostichopus japonicus mitochondrion, complete genome	Apostichopus japonicus	416	416	1	6e-111	73.58	16109	FJ986223.1
Apostichopus japonicus mitochondrion, complete genome	Apostichopus japonicus	416	416	1	6e-111	73.58	16096	EU294194.1
Asterias rubens genome assembly, organelle: mitochondrion	Asterias rubens	415	415	1	2e-110	73.77	16418	LR745847.1
Peniagone sp. YYH-2013 mitochondrion, complete genome	Peniagone sp. YYH-2013	414	414	0.97	2e-110	74.18	15507	KF915304.1
Actinopyga lecanora mitochondrion, complete genome	Actinopyga lecanora	414	414	1	2e-110	73.66	15568	MW248463.1
Eucidaris tribuloides isolate ETRI.00 mitochondrion, complete genome	Eucidaris tribuloides	414	414	1	2e-110	73.95	15802	MH614964.1
Eucidaris tribuloides isolate ETRI.00 mitochondrion, complete genome	Eucidaris tribuloides	414	414	1	2e-110	73.95	15799	MH614963.1
Eucidaris tribuloides voucher SIO-BIC E6742 mitochondrion, complete genome	Eucidaris tribuloides	414	414	1	2e-110	73.95	15801	MH614962.1
Eucidaris tribuloides isolate ETRI.00-1 mitochondrion, complete genome	Eucidaris tribuloides	414	414	1	2e-110	73.95	15803	NC_050252.1
Paracentrotus lividus mitochondrion, complete genome	Paracentrotus lividus	414	414	1	2e-110	73.95	15696	NC_001572.1
Apostichopus japonicus isolate red mitochondrion, complete genome	Apostichopus japonicus	411	411	1	3e-109	73.44	16107	MK216561.1
Apostichopus japonicus isolate Red race 02 mitochondrion, complete genome	Apostichopus japonicus	411	411	1	3e-109	73.44	16103	GU557148.1
Apostichopus japonicus isolate Red race 01 mitochondrion, complete genome	Apostichopus japonicus	411	411	1	3e-109	73.44	16103	GU557147.1
Apostichopus japonicus isolate JBRI-0814-Black mitochondrion, complete genome	Apostichopus japonicus	411	411	1	3e-109	73.44	16108	FJ594967.1
Apostichopus japonicus red type mitochondrial DNA, complete genome	Apostichopus japonicus	411	411	1	3e-109	73.44	16103	AB525761.1
Pseudoboletia maculata voucher KNZ-KUC33 mitochondrion, complete genome	Pseudoboletia maculata	410	410	1	3e-109	73.62	15754	NC_050275.1
Leptychaster arcticus mitochondrion, complete genome	Leptychaster arcticus	408	408	0.97	9e-109	73.53	16253	NC_081967.1
Apostichopus japonicus isolate green mitochondrion, complete genome	Apostichopus japonicus	407	407	1	3e-108	73.29	16106	MK208925.1
Apostichopus japonicus isolate W112 mitochondrion, complete genome	Apostichopus japonicus	407	407	1	3e-108	73.29	16106	KP170618.1
Apostichopus japonicus isolate LO1 mitochondrion, complete genome	Apostichopus japonicus	407	407	1	3e-108	73.29	16106	KP170617.1
Actinopyga echinites mitochondrion, complete genome	Actinopyga echinites	405	405	1	1e-107	73.37	15619	MN793975.1
Tripneustes gratilla mitochondrion, complete genome	Tripneustes gratilla	403	403	1	4e-107	73.59	15725	KY268294.1
Tripneustes gratilla mitochondrion, complete genome	Tripneustes gratilla	403	403	1	4e-107	73.59	15774	OR227932.1
Freyastera benthophila mitochondrion, complete genome	Freyastera benthophila	398	398	0.99	2e-105	73.22	16175	NC_039982.1
Pisaster ochraceus voucher M0D055189C mitochondrion, complete genome	Pisaster ochraceus	397	397	1	6e-105	72.9	16376	NC_042741.1
Scotoplanes sp. H5 mitochondrion, nearly complete genome	Scotoplanes sp. H5	397	397	0.98	6e-105	72.97	15501	LC416625.1
Scotoplanes sp. TT-2017 mitochondrion, complete genome	Scotoplanes sp. TT-2017	397	397	0.98	6e-105	72.97	15913	LC416624.1
Crossaster papposus mitochondrion, complete genome	Crossaster papposus	397	397	1	6e-105	72.9	16335	NC_053361.1
Stylocidaris reini voucher KNZ-KMR12 mitochondrion, complete genome	Stylocidaris reini	397	397	0.97	6e-105	73.48	15850	NC_050273.1
Pisaster ochraceus mitochondrial DNA for NADH dehydrogenase subunits 1, 2, 3 and 4L, cytochrome oxidase subunits I, II and III, ATPase subunits 6 and 8, and 13 tRNAs	Pisaster ochraceus	397	397	1	6e-105	72.9	14837	X55514.2
Linckia laevigata NSMT:E-12913 mitochondrial DNA, complete genome	Linckia laevigata	396	396	1	6e-105	73.56	16371	LC505032.1
Temnopleurus toreumaticus mitochondrion, complete genome	Temnopleurus toreumaticus	396	396	1	6e-105	73.23	15722	NC_033529.1
Crossaster japonicus mitochondrion, complete genome	Crossaster japonicus	396	396	1	6e-105	72.94	16330	NC_081981.1
Tripneustes gratilla mitochondrion, complete genome	Tripneustes gratilla	394	394	1	2e-104	73.3	15720	NC_034770.1
Lethasterias fusca mitochondrion, complete genome	Lethasterias fusca	394	394	0.97	2e-104	73.27	16198	NC_083190.1
Tripneustes gratilla mitochondrion, complete genome	Tripneustes gratilla	394	394	1	2e-104	73.3	15723	OR227933.1
Asterias amurensis isolate C-LZ mitochondrion, complete genome	Asterias amurensis	394	394	0.97	2e-104	72.96	16420	OP747303.1
Holothuria spinifera strain huang mitochondrion, complete genome	Holothuria spinifera	394	394	1	2e-104	72.67	15835	MW218896.1
Tripneustes gratilla mitochondrion, complete genome	Tripneustes gratilla	394	394	1	2e-104	73.3	15722	MK609485.1
Prionocidaris baculosa voucher KNZ-KMR05 mitochondrion, complete genome	Prionocidaris baculosa	393	393	1	7e-104	72.86	15836	NC_050272.1
Asterias amurensis isolate C-CS mitochondrion, complete genome	Asterias amurensis	389	389	0.97	8e-103	72.81	16420	OP747300.1
Poraniopsis inflata mitochondrion, complete genome	Poraniopsis inflata	389	389	1	8e-103	72.71	16322	NC_083191.1

## Sheet: cox3
Description	Scientific Name	Max Score	Total Score	Query Cover	E value	Per. ident	Acc. Len	Accession
Benthodytes sp. Gxx-2023 mitochondrion, complete genome	Benthodytes sp. Gxx-2023	1413	1413	1	0	100	17386	OR992091.1
Benthodytes marianensis mitochondrion, complete genome	Benthodytes marianensis	1160	1160	1	0	92.85	17567	NC_040968.1
Cucumaria frondosa mitochondrion, complete genome	Cucumaria frondosa	578	578	1	9e-160	76.53	17507	NC_065088.1
Cucumaria miniata mitochondrion, complete genome	Cucumaria miniata	558	558	0.99	9e-154	75.99	17538	NC_005929.1
Neocucumis proteus mitochondrion, complete genome	Neocucumis proteus	552	552	1	1e-151	76.02	16495	MZ305458.1
Holothuria edulis mitochondrion, complete genome	Holothuria edulis	543	543	1	7e-149	75.35	15743	NC_051928.1
Actinopyga echinites mitochondrion, complete genome	Actinopyga echinites	538	538	1	8e-148	75.41	15619	MN793975.1
Phyllophorella liuwutiensis mitochondrion, complete genome	Phyllophorella liuwutiensis	532	532	1	1e-145	75.41	15969	NC_057437.1
Cercodemas anceps mitochondrion, complete genome	Cercodemas anceps	520	520	1	2e-142	74.71	16539	NC_054245.1
Actinopyga lecanora mitochondrion, complete genome	Actinopyga lecanora	517	517	1	3e-141	74.81	15568	MW248463.1
Actinopyga lecanora strain hui mitochondrion, complete genome	Actinopyga lecanora	517	517	1	3e-141	74.81	15569	NC_057223.1
Thyonella gemmata voucher UF:021831 mitochondrion, complete genome	Thyonella gemmata	510	510	1	4e-139	74.62	15696	NC_058589.1
Pseudocolochirus violaceus mitochondrion, complete genome	Pseudocolochirus violaceus	507	507	1	5e-138	74.33	15756	NC_051967.1
Holothuria forskali mitochondrion, complete genome	Holothuria forskali	501	501	1	2e-136	74.52	15841	NC_013884.1
Bohadschia argus mitochondrion, complete genome	Bohadschia argus	498	498	1	3e-135	74.24	15656	NC_061402.1
Holothuria fuscogilva mitochondrion, complete genome	Holothuria fuscogilva	489	489	1	1e-132	73.82	15633	MZ305460.1
Holothuria hilla mitochondrion, complete genome	Holothuria hilla	483	483	1	6e-131	73.85	15744	MN163001.1
Parastichopus parvimensis mitochondrion, complete genome	Apostichopus parvimensis	478	478	1	2e-129	74.18	16120	NC_029699.1
Stichopus ocellatus mitochondrion, complete genome	Stichopus ocellatus	470	470	1	4e-127	73.47	16260	NC_062943.1
Scotoplanes sp. H8 mitochondrion, complete genome	Scotoplanes sp. H8	469	469	0.99	1e-126	73.43	15910	LC416626.1
Aphelasterias japonica mitochondrion, complete genome	Aphelasterias japonica	466	466	1	4e-126	73.6	16215	NC_025766.1
Scotoplanes sp. H5 mitochondrion, nearly complete genome	Scotoplanes sp. H5	464	464	0.99	1e-125	73.3	15501	LC416625.1
Phyrella fragilis mitochondrion, complete genome	Phyrella fragilis	463	463	1	5e-125	73.41	15910	MZ305459.1
Astropecten irregularis genome assembly, organelle: mitochondrion	Astropecten irregularis	462	462	1	5e-125	73.57	16335	OZ020266.1
Pseudocentrotus depressus mitochondrion, complete genome	Pseudocentrotus depressus	462	462	1	5e-125	73.19	15729	NC_023773.1
Holothuria polii mitochondrion, complete genome	Holothuria poli	462	462	1	2e-124	73.05	15907	LR694133.1
Holothuria scabra mitochondrion, complete genome	Holothuria scabra	462	462	1	2e-124	73.05	15779	NC_027086.1
Holothuria pervicax mitochondrion, complete genome	Holothuria pervicax	461	461	1	2e-124	73.21	15790	NC_045853.1
Scotoplanes sp. TT-2017 mitochondrion, complete genome	Scotoplanes sp. TT-2017	460	460	0.99	6e-124	73.17	15913	LC416624.1
Pseudocentrotus depressus isolate PD5 mitochondrion, complete genome	Pseudocentrotus depressus	458	458	1	2e-123	73.06	15715	KC898203.2
Holothuria spinifera strain S-4 mitochondrion, complete genome	Holothuria spinifera	457	457	1	2e-123	72.92	15812	NC_046508.1
Salmacis bicolor rarispina mitochondrion, complete genome	Salmacis bicolor rarispina	454	454	1	3e-122	73.07	15767	KU302104.1
Styracaster yapensis mitochondrion, complete genome	Styracaster yapensis	453	453	1	3e-122	73.06	16360	NC_041450.1
Stichopus chloronotus strain lv mitochondrion, complete genome	Stichopus chloronotus	451	451	1	3e-121	72.87	16247	NC_056131.1
Stichopus chloronotus mitochondrion, complete genome	Stichopus chloronotus	450	450	1	3e-121	72.9	16249	MZ052220.1
Holothuria leucospilota mitochondrion, complete genome	Holothuria leucospilota	448	448	1	1e-120	72.67	15904	MN594790.1
Asterias amurensis isolate Qingdao Taiping Cape Park chromosome 5	Asterias amurensis	444	889	1	1e-119	73.06	28008033	CP134956.1
Asterias amurensis isolate C-LZ mitochondrion, complete genome	Asterias amurensis	444	444	1	1e-119	73.06	16420	OP747303.1
Asterias amurensis isolate C-KT mitochondrion, complete genome	Asterias amurensis	444	444	1	1e-119	73.06	16420	OP747299.1
Anthenea aspera voucher SS-3103 mitochondrion, complete genome	Anthenea aspera	444	444	1	5e-119	72.72	16298	NC_054230.1
Parastichopus californicus mitochondrion, complete genome	Apostichopus californicus	443	443	1	5e-119	73	16727	NC_026727.1
Asterias amurensis isolate C-HD mitochondrion, complete genome	Asterias amurensis	440	440	1	6e-118	72.94	16420	OP747301.1
Asterias amurensis isolate C-CS mitochondrion, complete genome	Asterias amurensis	440	440	1	6e-118	72.94	16420	OP747300.1
Holothuria leucospilota voucher HL2 mitochondrion	Holothuria leucospilota	439	439	1	6e-118	72.41	15907	ON584426.1
Stichopus naso mitochondrion, complete genome	Stichopus naso	439	439	1	6e-118	72.41	16239	MZ469138.1
Asterias amurensis mitochondrion, complete genome	Asterias amurensis	438	438	1	2e-117	72.9	16420	MZ435267.1
Asterias amurensis mitochondrion, complete genome	Asterias amurensis	437	437	1	2e-117	72.81	16420	MZ435266.1
Asterias amurensis isolate C-DL mitochondrion, complete genome	Asterias amurensis	435	435	1	7e-117	72.81	16420	OP747302.1
Mesocentrotus nudus mitochondrion, complete genome	Mesocentrotus nudus	435	435	1	7e-117	72.43	15709	NC_020771.1
Asterias amurensis mitochondrion, complete genome	Asterias amurensis	433	433	1	9e-116	72.84	16427	NC_006665.1
Cheiraster sp. SS-2022 mitochondrion, complete genome	Cheiraster sp. SS-2022	432	432	1	9e-116	72.82	16426	MZ702701.1
Holothuria spinifera strain huang mitochondrion, complete genome	Holothuria spinifera	432	432	1	9e-116	72.77	15835	MW218896.1
Peniagone sp. YYH-2013 mitochondrion, complete genome	Peniagone sp. YYH-2013	431	431	1	3e-115	72.42	15507	KF915304.1
Tripneustes gratilla mitochondrion, complete genome	Tripneustes gratilla	430	430	1	3e-115	72.59	15774	OR227932.1
Holothuria leucospilota mitochondrion, complete genome	Holothuria leucospilota	430	430	1	3e-115	72.16	15839	MN276190.1
Xyloplax princealberti voucher SIO:BIC:E11453 mitochondrion, complete genome	Xyloplax princealberti	427	427	1	4e-114	72.39	19663	NC_085630.1
Tripneustes gratilla mitochondrion, complete genome	Tripneustes gratilla	425	425	1	1e-113	72.46	15725	KY268294.1
Tripneustes gratilla mitochondrion, complete genome	Tripneustes gratilla	425	425	1	1e-113	72.46	15723	OR227933.1
Tripneustes gratilla mitochondrion, complete genome	Tripneustes gratilla	425	425	1	1e-113	72.46	15722	MK609485.1
Luidia quinaria mitochondrion, complete genome	Luidia quinaria	425	425	1	1e-113	72.59	16524	NC_006664.1
Marthasterias glacialis genome assembly, organelle: mitochondrion	Marthasterias glacialis	423	423	1	5e-113	72.31	16168	OU452241.1
Araeosoma owstoni mitochondrion, complete genome	Araeosoma owstoni	422	422	1	2e-112	71.92	15704	NC_065302.1
Ophidiaster granifer voucher ZRC.ECH.1253 mitochondrion, complete genome	Ophidiaster granifer	422	422	1	2e-112	72.3	16506	NC_054227.1
Tripneustes gratilla mitochondrion, complete genome	Tripneustes gratilla	421	421	1	2e-112	72.34	15720	NC_034770.1
Mespilia globulus mitochondrion, complete genome	Mespilia globulus	419	419	1	6e-112	72.28	15719	NC_034769.1
Mesocentrotus nudus isolate nu-1 mitochondrion, complete genome	Mesocentrotus nudus	417	417	1	2e-111	71.92	15691	KC898201.2
Sterechinus neumayeri mitochondrion, complete genome	Sterechinus neumayeri	417	417	1	2e-111	72.05	15684	NC_027063.1
Linckia laevigata NSMT:E-12913 mitochondrial DNA, complete genome	Linckia laevigata	416	416	0.99	7e-111	72.03	16371	LC505032.1
Heliocidaris crassispina isolate zs1 mitochondrion, complete genome	Heliocidaris crassispina	416	416	1	7e-111	72.08	15678	MN275902.1
Stichopus horrens mitochondrion, complete genome	Stichopus horrens	415	415	1	2e-110	72.1	16315	MN128376.1
Freyastera benthophila mitochondrion, complete genome	Freyastera benthophila	413	413	1	8e-110	72.05	16175	NC_039982.1
Sterechinus neumayeri mitochondrion, complete genome	Sterechinus neumayeri	413	413	1	8e-110	71.92	15707	KJ680295.1
Strongylocentrotus intermedius isolate SIT17 mitochondrion, complete genome	Strongylocentrotus intermedius	412	412	0.99	8e-110	72.03	15705	KY964299.1
Heliocidaris crassispina mitochondrion, complete genome	Heliocidaris crassispina	412	412	1	8e-110	71.95	15702	NC_023774.1
Strongylocentrotus intermedius mitochondrion, complete genome	Strongylocentrotus intermedius	412	412	0.99	8e-110	72.03	15700	NC_023772.1
Crossaster japonicus mitochondrion, complete genome	Crossaster japonicus	410	410	1	3e-109	71.97	16330	NC_081981.1
Isostichopus badionotus mitochondrion, complete genome	Isostichopus badionotus	410	410	1	3e-109	71.97	16318	MZ188901.1
Mesocentrotus franciscanus isolate sf-4 mitochondrion, complete genome	Mesocentrotus franciscanus	409	409	1	1e-108	71.76	15705	KC898199.2
Mesocentrotus franciscanus mitochondrion, complete genome	Mesocentrotus franciscanus	409	409	1	1e-108	71.76	15649	NC_024177.1
Strongylocentrotus intermedius isolate int1 mitochondrion, complete genome	Strongylocentrotus intermedius	407	407	0.99	4e-108	71.9	15686	KC898198.2
Strongylocentrotus intermedius isolate SIG19 mitochondrion, complete genome	Strongylocentrotus intermedius	407	407	0.99	4e-108	71.9	15705	KY964300.1
Astropecten polyacanthus mitochondrion, complete genome	Astropecten polyacanthus	407	407	1	4e-108	71.83	16304	NC_006666.1
Mesocentrotus franciscanus isolate Sf1 mitochondrion, complete genome	Mesocentrotus franciscanus	405	405	1	1e-107	71.63	15713	MG676467.1
Asterias rubens genome assembly, organelle: mitochondrion	Asterias rubens	402	402	1	1e-106	71.99	16418	LR745847.1
Echinocrepis rostrata mitochondrion, complete genome	Echinocrepis rostrata	399	399	1	5e-106	71.28	15716	NC_083273.1
Lytechinus variegatus isolate Lv4 mitochondrion, complete genome	Lytechinus variegatus	398	398	1	2e-105	71.48	15693	NC_037785.1
Temnopleurus toreumaticus mitochondrion, complete genome	Temnopleurus toreumaticus	396	396	1	6e-105	71.25	15722	NC_033529.1
Pygmaeocidaris prionigera mitochondrion, complete genome	Pygmaeocidaris prionigera	395	395	1	2e-104	71.41	16358	NC_057116.1
Echinometra sp. EZ RNK-2018 mitochondrion, complete genome	Echinometra sp. EZ RNK-2018	394	394	1	2e-104	71.14	15698	MH685644.1
Temnopleurus hardwickii mitochondrion, complete genome	Temnopleurus hardwickii	394	394	1	2e-104	71.57	15696	NC_026200.1
Lytechinus variegatus isolate LVAR.00 mitochondrion, complete genome	Lytechinus variegatus	393	393	1	8e-104	71.36	15694	MG676469.1
Paracentrotus lividus mitochondrion, complete genome	Paracentrotus lividus	392	392	1	8e-104	71.52	15696	NC_001572.1
Luidia sarsii genome assembly, organelle: mitochondrion	Luidia sarsii	391	391	1	3e-103	71.48	16429	OX465123.1
Sinaechinocyamus mai mitochondrion, complete genome	Sinaechinocyamus mai	384	384	1	4e-101	71.23	15756	MN103227.1
Rossia macrosoma voucher ICM:C000329 mitochondrion, complete genome	Rossia macrosoma	382	382	0.79	1e-100	74.2	14921	NC_065642.1
Strongylocentrotus droebachiensis isolate d206 mitochondrion, complete genome	Strongylocentrotus droebachiensis	381	381	1	1e-100	70.9	15710	KC898196.2
Pseudocollinella humida isolate DM954 mitochondrion	Pseudocollinella humida	381	381	0.78	1e-100	73.94	11626	MT483649.1
Carcharhinus leucas mitochondrion, complete genome	Carcharhinus leucas	380	380	0.79	5e-100	73.75	16706	OP007122.1

## Sheet: nad1
Description	Scientific Name	Max Score	Total Score	Query Cover	E value	Per. ident	Acc. Len	Accession
Benthodytes sp. Gxx-2023 mitochondrion, complete genome	Benthodytes sp. Gxx-2023	1754	1754	1	0	100	17386	OR992091.1
Benthodytes marianensis mitochondrion, complete genome	Benthodytes marianensis	1312	1312	1	0	89.92	17567	NC_040968.1
Peniagone sp. YYH-2013 mitochondrion, complete genome	Peniagone sp. YYH-2013	524	524	0.92	2e-143	73.13	15507	KF915304.1
Phyllophorella liuwutiensis mitochondrion, complete genome	Phyllophorella liuwutiensis	502	502	0.89	7e-137	73.17	15969	NC_057437.1
Neocucumis proteus mitochondrion, complete genome	Neocucumis proteus	485	485	0.92	2e-131	72.8	16495	MZ305458.1
Thyonella gemmata voucher UF:021831 mitochondrion, complete genome	Thyonella gemmata	480	480	0.94	9e-130	72.31	15696	NC_058589.1
Phyrella fragilis mitochondrion, complete genome	Phyrella fragilis	478	478	0.94	3e-129	72.26	15910	MZ305459.1
Holothuria scabra mitochondrion, complete genome	Holothuria scabra	470	470	0.94	4e-127	72.03	15779	NC_027086.1
Holothuria polii mitochondrion, complete genome	Holothuria poli	462	462	0.92	2e-124	71.9	15907	LR694133.1
Thelenota ananas mitochondrion, complete genome	Thelenota ananas	461	461	0.92	2e-124	71.71	15858	NC_059759.1
Cercodemas anceps mitochondrion, complete genome	Cercodemas anceps	461	461	0.92	2e-124	71.49	16539	NC_054245.1
Apostichopus japonicus isolate W112 mitochondrion, complete genome	Apostichopus japonicus	440	440	0.93	7e-118	71	16106	KP170618.1
Apostichopus japonicus isolate LO1 mitochondrion, complete genome	Apostichopus japonicus	440	440	0.93	7e-118	71	16106	KP170617.1
Parastichopus californicus mitochondrion, complete genome	Apostichopus californicus	438	438	0.93	3e-117	71.05	16727	NC_026727.1
Parastichopus parvimensis mitochondrion, complete genome	Apostichopus parvimensis	436	436	0.93	9e-117	70.74	16120	NC_029699.1
Apostichopus japonicus isolate green mitochondrion, complete genome	Apostichopus japonicus	435	435	0.93	9e-117	70.89	16106	MK208925.1
Apostichopus japonicus isolate JBRI-0814-Black mitochondrion, complete genome	Apostichopus japonicus	431	431	0.93	4e-115	70.78	16108	FJ594967.1
Apostichopus japonicus blue type mitochondrial DNA, complete genome	Apostichopus japonicus	431	431	0.93	4e-115	70.67	16106	AB525760.1
Apostichopus japonicus isolate red mitochondrion, complete genome	Apostichopus japonicus	426	426	0.93	5e-114	70.68	16107	MK216561.1
Cucumaria frondosa mitochondrion, complete genome	Cucumaria frondosa	423	423	0.93	6e-113	70.96	17507	NC_065088.1
Apostichopus japonicus isolate H321 mitochondrion, complete genome	Apostichopus japonicus	422	422	0.93	2e-112	70.45	16100	KP170616.1
Apostichopus japonicus isolate Red race 02 mitochondrion, complete genome	Apostichopus japonicus	422	422	0.93	2e-112	70.57	16103	GU557148.1
Apostichopus japonicus isolate Red race 01 mitochondrion, complete genome	Apostichopus japonicus	422	422	0.93	2e-112	70.57	16103	GU557147.1
Apostichopus japonicus isolate JBRI-0813-Green mitochondrion, complete genome	Apostichopus japonicus	422	422	0.93	2e-112	70.45	16102	FJ594968.1
Apostichopus japonicus isolate JBRI-0812-Red mitochondrion, complete genome	Apostichopus japonicus	422	422	0.93	2e-112	70.45	16107	FJ594963.1
Apostichopus japonicus red type mitochondrial DNA, complete genome	Apostichopus japonicus	422	422	0.93	2e-112	70.45	16103	AB525761.1
Apostichopus japonicus mitochondrion, complete genome	Apostichopus japonicus	422	422	0.93	2e-112	70.45	16096	EU294194.1
Pseudocolochirus violaceus mitochondrion, complete genome	Pseudocolochirus violaceus	419	419	0.89	7e-112	70.8	15756	NC_051967.1
Apostichopus japonicus isolate black mitochondrion, complete genome	Apostichopus japonicus	417	417	0.93	2e-111	70.35	16096	MK216560.1
Apostichopus japonicus mitochondrial DNA, complete genome, ecotype: black type	Apostichopus japonicus	417	417	0.93	2e-111	70.35	16105	AB525437.1
Parastichopus nigripunctatus mitochondrion, complete genome	Parastichopus nigripunctatus	417	417	0.93	2e-111	70.45	16112	NC_013432.1
Cucumaria miniata mitochondrion, complete genome	Cucumaria miniata	416	416	0.93	9e-111	70.76	17538	NC_005929.1
Colochirus quadrangularis strain haishen mitochondrion, complete genome	Colochirus quadrangularis	415	415	0.91	3e-110	70.84	17277	MW218895.1
Colochirus quadrangularis mitochondrion, complete genome	Colochirus quadrangularis	415	415	0.91	3e-110	70.84	17157	NC_051929.1
Apostichopus japonicus isolate FJPT mitochondrion, complete genome	Apostichopus japonicus	413	413	0.93	1e-109	70.24	16110	PP178709.1
Actinopyga lecanora strain hui mitochondrion, complete genome	Actinopyga lecanora	413	413	0.92	1e-109	70.5	15569	NC_057223.1
Apostichopus japonicus mitochondrion, complete genome	Apostichopus japonicus	413	413	0.93	1e-109	70.24	16109	FJ986223.1
Apostichopus japonicus mitochondrion, complete genome	Apostichopus japonicus	413	413	0.93	1e-109	70.24	16099	NC_012616.1
Holothuria fuscogilva mitochondrion, complete genome	Holothuria fuscogilva	410	410	0.92	4e-109	70.69	15633	MZ305460.1
Holothuria hilla mitochondrion, complete genome	Holothuria hilla	409	409	0.94	1e-108	70.07	15744	MN163001.1
Actinopyga lecanora mitochondrion, complete genome	Actinopyga lecanora	404	404	0.92	5e-107	70.39	15568	MW248463.1
Ocnus glacialis mitochondrion, complete genome	Ocnus glacialis	389	389	0.87	1e-102	70.89	16778	NC_082941.1
Scotoplanes sp. H8 mitochondrion, complete genome	Scotoplanes sp. H8	383	383	0.91	5e-101	69.87	15910	LC416626.1
Scotoplanes sp. TT-2017 mitochondrion, complete genome	Scotoplanes sp. TT-2017	383	383	0.91	5e-101	69.87	15913	LC416624.1
Scotoplanes sp. H5 mitochondrion, nearly complete genome	Scotoplanes sp. H5	381	381	0.91	2e-100	69.93	15501	LC416625.1
Stichopus ocellatus mitochondrion, complete genome	Stichopus ocellatus	377	377	0.92	7e-99	69.86	16260	NC_062943.1
Stichopus horrens mitochondrion, complete genome	Stichopus horrens	374	374	0.91	3e-98	69.33	16315	MN128376.1
Heliocidaris crassispina isolate zs1 mitochondrion, complete genome	Heliocidaris crassispina	373	373	0.87	9e-98	70.4	15678	MN275902.1
Holothuria spinifera strain S-4 mitochondrion, complete genome	Holothuria spinifera	360	360	0.87	6e-94	69.63	15812	NC_046508.1
Ptilometra sp. DH-R mitochondrion, complete genome	Ptilometra sp. DH-R	358	358	0.85	2e-93	69.86	16045	OP546035.1
Stichopus monotuberculatus mitochondrion, complete genome	Stichopus monotuberculatus	351	351	0.91	3e-91	69.33	16274	NC_052743.1
Metacrinus rotundus mitochondrion, complete genome	Metacrinus rotundus	347	347	0.88	4e-90	69.19	15830	NC_068797.1
Stichopus sp. SF-2010 mitochondrion, complete genome	Stichopus sp. SF-2010	346	346	0.91	1e-89	69.22	16257	NC_014452.2
Phanogenia gracilis mitochondrion, complete genome	Phanogenia gracilis	337	337	0.87	7e-87	69.03	15892	NC_007690.1
Thaumatocrinus sp. JL223 mitochondrion, complete genome	Thaumatocrinus sp. JL223	328	328	0.84	3e-84	69.47	16047	OQ207656.1
Carnegiella strigata mitochondrial DNA, almost complete genome	Carnegiella strigata	316	316	0.88	6e-81	68.68	17852	AP011983.1
Peromyscus boylii mitochondrion, complete genome	Peromyscus boylii	315	315	0.89	2e-80	69.06	16339	MZ433362.1
Stephanometra indica mitochondrion, complete genome	Stephanometra indica	314	314	0.84	7e-80	68.89	15878	NC_045944.1
Holothuria pervicax mitochondrion, complete genome	Holothuria pervicax	314	314	0.92	7e-80	68.1	15790	NC_045853.1
Galeus melastomus mitochondrion, complete genome	Galeus melastomus	300	300	0.67	5e-76	70.47	16707	MT274570.1
Galeus melastomus isolate DM438 mitochondrion, complete genome	Galeus melastomus	296	296	0.67	2e-74	70.32	16706	NC_049881.1
Cenometra bella isolate HS0179 voucher LKCNHM:ZRC.ECH.1687 mitochondrion, complete genome	Cenometra bella	288	288	0.88	3e-72	68.23	15872	NC_061054.1
Idiocranium cf. russeli BMNH 2008.409 mitochondrion, complete genome	Idiocranium cf. russeli BMNH 2008.409	278	278	0.71	5e-69	69.22	16182	KF540156.1
Myodes glareolus voucher 1634 mitochondrion, complete genome	Myodes glareolus	275	275	0.87	2e-68	67.84	16353	KM892829.1
Myodes glareolus mitochondrion, complete genome	Myodes glareolus	275	275	0.87	2e-68	67.84	16353	NC_024538.1
Hyphessobrycon elachys mitochondrion, complete genome	Hyphessobrycon elachys	271	271	0.7	2e-67	69.38	17224	MW315747.1
Murina ussuriensis mitochondrion, complete genome	Murina ussuriensis	266	266	0.86	1e-65	67.92	17285	NC_021119.1
Myodes glareolus voucher 1190 mitochondrion, complete genome	Myodes glareolus	265	265	0.89	3e-65	67.61	16353	KM892819.1
Myotis emarginatus isolate TR5 NADH dehydrogenase subunit 1 (ND1) gene, complete cds; mitochondrial	Myotis emarginatus	255	320	0.76	2e-62	68.67	957	KF218465.1
Lophuromys chrysopus mitochondrion, complete genome	Lophuromys chrysopus	253	253	0.88	6e-62	67.04	16276	MZ353590.1
Hyperolius marmoratus mitochondrion, complete genome	Hyperolius marmoratus	253	253	0.71	6e-62	68.06	22595	NC_023381.1
Callistomys pictus voucher UFES:RM-233 mitochondrion, complete genome	Callistomys pictus	252	252	0.69	2e-61	68.62	16572	KU892754.1
Toromys rhipidurus mitochondrion, complete genome	Toromys rhipidurus	251	319	0.79	8e-61	68.32	16683	NC_037783.1
Myotis emarginatus isolate TR6 NADH dehydrogenase subunit 1 (ND1) gene, complete cds; mitochondrial	Myotis emarginatus	251	251	0.88	8e-61	66.74	957	KF218463.1
Murina ussuriensis mitochondrial ND1 gene for NADH dehydrogenase subunit 1, complete cds	Murina ussuriensis	251	251	0.87	8e-61	67.44	957	AB079836.1
Myotis mystacinus isolate TR5 NADH dehydrogenase subunit 1 (ND1) gene, complete cds; mitochondrial	Myotis mystacinus	245	245	0.71	3e-59	68.62	957	KF218479.1
Eumops maurus voucher F40481 NADH dehydrogenase subunit 1 (ND1) gene, complete cds; mitochondrial	Eumops maurus	244	244	0.88	3e-59	66.63	957	JQ765468.1
Myotis dominicensis mitochondrion, complete genome	Myotis dominicensis	237	237	0.69	5e-57	68.08	16999	NC_036312.1

## Sheet: nad2
Description	Scientific Name	Max Score	Total Score	Query Cover	E value	Per. ident	Acc. Len	Accession
Benthodytes sp. Gxx-2023 mitochondrion, complete genome	Benthodytes sp. Gxx-2023	1878	1878	1	0	100	17386	OR992091.1
Benthodytes marianensis mitochondrion, complete genome	Benthodytes marianensis	1247	1247	1	0	86.55	17567	NC_040968.1
Peniagone sp. YYH-2013 mitochondrion, complete genome	Peniagone sp. YYH-2013	316	316	0.89	7e-81	68.16	15507	KF915304.1
Holothuria scabra mitochondrion, complete genome	Holothuria scabra	207	207	0.84	9e-48	65.96	15779	NC_027086.1
Holothuria leucospilota mitochondrion, complete genome	Holothuria leucospilota	198	198	0.47	4e-45	69.58	15904	NC_046849.1
Holothuria leucospilota voucher HL2 mitochondrion	Holothuria leucospilota	194	194	0.47	5e-44	69.38	15907	ON584426.1
Holothuria leucospilota mitochondrion, complete genome	Holothuria leucospilota	194	194	0.47	5e-44	69.38	15839	MN276190.1
Scotoplanes sp. H5 mitochondrion, nearly complete genome	Scotoplanes sp. H5	192	192	0.9	2e-43	65.2	15501	LC416625.1
Scotoplanes sp. TT-2017 mitochondrion, complete genome	Scotoplanes sp. TT-2017	192	192	0.9	2e-43	65.2	15913	LC416624.1
Holothuria leucospilota mitochondrion, complete genome	Holothuria leucospilota	189	189	0.47	2e-42	69.18	15904	MN594790.1
Scotoplanes sp. H8 mitochondrion, complete genome	Scotoplanes sp. H8	187	187	0.86	8e-42	65.46	15910	LC416626.1
Phyrella fragilis mitochondrion, complete genome	Phyrella fragilis	181	181	0.9	3e-40	65.01	15910	MZ305459.1
Cucumaria miniata mitochondrion, complete genome	Cucumaria miniata	177	177	0.73	1e-38	65.77	17538	NC_005929.1
Thyonella gemmata voucher UF:021831 mitochondrion, complete genome	Thyonella gemmata	173	173	0.5	2e-37	68.03	15696	NC_058589.1
Parastichopus californicus mitochondrion, complete genome	Apostichopus californicus	169	169	0.49	2e-36	67.61	16727	NC_026727.1
Holothuria polii mitochondrion, complete genome	Holothuria poli	165	165	0.5	3e-35	67.36	15907	LR694133.1
Phyllophorella liuwutiensis mitochondrion, complete genome	Phyllophorella liuwutiensis	163	163	0.89	9e-35	64.94	15969	NC_057437.1
Holothuria hilla mitochondrion, complete genome	Holothuria hilla	159	159	0.47	1e-33	67.6	15744	MN163001.1
Cucumaria frondosa mitochondrion, complete genome	Cucumaria frondosa	159	159	0.81	4e-33	64.94	17507	NC_065088.1
Neocucumis proteus mitochondrion, complete genome	Neocucumis proteus	156	156	0.55	1e-32	66.39	16495	MZ305458.1
Cercodemas anceps mitochondrion, complete genome	Cercodemas anceps	156	156	0.84	1e-32	64.69	16539	NC_054245.1
Holothuria spinifera strain huang mitochondrion, complete genome	Holothuria spinifera	147	147	0.47	7e-30	67.26	15835	MW218896.1
Holothuria spinifera strain S-4 mitochondrion, complete genome	Holothuria spinifera	145	145	0.48	2e-29	67.38	15812	NC_046508.1
Parastichopus parvimensis mitochondrion, complete genome	Apostichopus parvimensis	145	145	0.47	2e-29	66.73	16120	NC_029699.1
Holothuria edulis mitochondrion, complete genome	Holothuria edulis	141	141	0.52	1e-27	66.55	15743	NC_051928.1
Holothuria forskali mitochondrion, complete genome	Holothuria forskali	140	140	0.49	1e-27	67.05	15841	NC_013884.1
Colochirus quadrangularis mitochondrion, complete genome	Colochirus quadrangularis	138	138	0.51	4e-27	66.3	17157	NC_051929.1
Thelenota ananas mitochondrion, complete genome	Thelenota ananas	135	135	0.52	4e-26	66.13	15858	NC_059759.1
Colochirus quadrangularis strain haishen mitochondrion, complete genome	Colochirus quadrangularis	133	133	0.51	2e-25	66.11	17277	MW218895.1
Apostichopus japonicus red type mitochondrial DNA, complete genome	Apostichopus japonicus	128	128	0.47	7e-24	65.88	16103	AB525761.1
Bohadschia argus mitochondrion, complete genome	Bohadschia argus	127	191	0.51	7e-24	68.07	15656	NC_061402.1
Pseudocolochirus violaceus mitochondrion, complete genome	Pseudocolochirus violaceus	127	187	0.65	7e-24	64.84	15756	NC_051967.1
Apostichopus japonicus isolate H321 mitochondrion, complete genome	Apostichopus japonicus	123	123	0.47	8e-23	65.68	16100	KP170616.1
Parastichopus nigripunctatus mitochondrion, complete genome	Parastichopus nigripunctatus	123	123	0.47	8e-23	65.68	16112	NC_013432.1
Apostichopus japonicus mitochondrion, complete genome	Apostichopus japonicus	123	123	0.47	8e-23	65.68	16096	EU294194.1
Stichopus monotuberculatus mitochondrion, complete genome	Stichopus monotuberculatus	123	123	0.24	3e-22	70.61	16274	NC_052743.1
Stichopus sp. SF-2010 mitochondrion, complete genome	Stichopus sp. SF-2010	123	123	0.24	3e-22	70.61	16257	NC_014452.2
Apostichopus japonicus isolate JBRI-0813-Green mitochondrion, complete genome	Apostichopus japonicus	123	123	0.47	3e-22	65.75	16102	FJ594968.1
Stichopus ocellatus mitochondrion, complete genome	Stichopus ocellatus	121	121	0.34	1e-21	67.66	16260	NC_062943.1
Stichopus naso mitochondrion, complete genome	Stichopus naso	114	114	0.47	4e-20	65.81	16239	MZ469138.1
Actinopyga lecanora strain hui mitochondrion, complete genome	Actinopyga lecanora	109	109	0.49	2e-18	65.83	15569	NC_057223.1
Stylocidaris reini voucher KNZ-KMR12 mitochondrion, complete genome	Stylocidaris reini	105	105	0.24	2e-17	69.62	15850	NC_050273.1
Actinopyga lecanora mitochondrion, complete genome	Actinopyga lecanora	103	103	0.49	3e-16	65.39	15568	MW248463.1
Sinaechinocyamus mai mitochondrion, complete genome	Sinaechinocyamus mai	99.6	99.6	0.23	3e-15	69.64	15756	MN103227.1
Urolophus aurantiacus mitochondrion, complete genome	Urolophus aurantiacus	89.7	89.7	0.08	2e-12	82.02	18126	NC_083132.1
Ochotona erythrotis mitochondrion, complete genome	Ochotona erythrotis	86.9	86.9	0.09	2e-11	80	16663	NC_037186.1
Cynoglossus sinicus mitochondrion, complete genome	Cynoglossus sinicus	86	86	0.09	2e-11	79.38	16478	NC_023224.1
Diadema setosum mitochondrion, complete genome	Diadema setosum	85.1	85.1	0.24	7e-11	68.18	15708	NC_033522.1
Gulo gulo mitochondrion, complete genome	Gulo gulo	83.3	83.3	0.08	2e-10	79.57	16575	KR611313.1
Chelmon rostratus mitochondrion, complete genome	Chelmon rostratus	83.3	83.3	0.09	2e-10	78.57	16538	NC_025953.1
Gulo gulo mitochondrion, complete genome	Gulo gulo	83.3	83.3	0.08	2e-10	79.57	16537	KF415127.1
Thylamys elegans isolate NK27583 NADH dehydrogenase subunit 2 (NAD2) gene, complete cds; mitochondrial	Thylamys elegans	83.3	83.3	0.09	2e-10	78.57	1044	HM583542.1
Varanus giganteus isolate V8 NADH dehydrogenase subunit 2 (ND2) gene, complete cds; mitochondrial	Varanus giganteus	83.3	83.3	0.07	2e-10	81.93	1038	EU920061.1
Gulo gulo mitochondrion, complete genome	Gulo gulo	83.3	83.3	0.08	2e-10	79.57	16541	NC_009685.1
Gulo gulo NADH dehydrogenase subunit 2 (ND2) gene, complete cds; mitochondrial gene for mitochondrial product	Gulo gulo	83.3	83.3	0.08	2e-10	79.57	1044	AY377284.1
Sundasciurus sp. FPF-2017 isolate 10 mitochondrion, complete genome	Sundasciurus sp. FPF-2017	82.4	82.4	0.09	2e-10	78.95	16459	KY117588.1
Callosciurus caniceps caniceps voucher USNM253436 mitochondrion, complete genome	Callosciurus caniceps caniceps	82.4	82.4	0.09	2e-10	78.95	16629	OQ160787.1
Meles anakuma mitochondrion, complete genome	Meles anakuma	82.4	82.4	0.09	2e-10	78.95	16492	NC_009677.1
Conepatus mesoleucus NADH dehydrogenase subunit 2 (ND2) gene, complete cds; mitochondrial	Conepatus mesoleucus	82.4	82.4	0.09	2e-10	78.95	1044	AY750616.1
Mus musculus musculus strain BULS isolate SX4806 mitochondrion, complete genome	Mus musculus musculus	81.5	81.5	0.09	9e-10	77.45	16300	OR840791.1
Mus musculus domesticus strain SIT isolate SX5444 mitochondrion, complete genome	Mus musculus domesticus	81.5	81.5	0.09	9e-10	77.45	16295	OR840760.1
Mus musculus domesticus strain SIN isolate SX4934 mitochondrion, complete genome	Mus musculus domesticus	81.5	81.5	0.09	9e-10	77.45	16295	OR840758.1
Oxycheilinus unifasciatus voucher USNM:FISH:442374 mitochondrion, complete genome	Oxycheilinus unifasciatus	81.5	81.5	0.07	9e-10	83.12	17583	OP035312.1
Tylototriton kweichowensis mitochondrion, complete genome	Tylototriton kweichowensis	81.5	81.5	0.07	9e-10	81.71	16727	NC_029231.1
Tylototriton podichthys voucher NCSM 77722 16S ribosomal RNA gene, partial sequence; tRNA-Leu gene, complete sequence; NADH dehydrogenase subunit 1 (ND1) gene, complete cds; tRNA-Ile, tRNA-Gln, and tRNA-Met genes, complete sequence; NADH dehydrogenase subunit 2 (ND2) gene, complete cds; tRNA-Trp, tRNA-Ala, tRNA-Asn, and tRNA-Cys genes, complete sequence; and tRNA-Tyr gene, partial sequence; mitoc…	Tylototriton podichthys	81.5	81.5	0.07	9e-10	81.71	2872	KT304296.1
Acomys mullah voucher YM134 mitochondrion, complete genome	Acomys mullah	81.5	81.5	0.09	9e-10	77.45	16220	NC_065673.1
Phractolaemus ansorgii mitochondrial DNA, complete genome	Phractolaemus ansorgii	81.5	81.5	0.07	9e-10	81.71	16509	AB070243.1
Tylototriton verrucosus voucher NO2804 tRNA-Leu gene, complete sequence; NADH dehydrogenase subunit 1 (ND1) gene, complete cds; tRNA-Ile, tRNA-Gln, and tRNA-Met genes, complete sequence; NADH dehydrogenase subunit 2 (ND2) gene, complete cds; tRNA-Trp, tRNA-Ala, tRNA-Asn, tRNA-Cys, and tRNA-Tyr genes, complete sequence; and cytochrome c oxidase subunit I (COI) gene, partial cds; mitochondrial	Tylototriton verrucosus	81.5	81.5	0.07	9e-10	81.71	2710	DQ517854.1
Phractolaemus ansorgii mitochondrion, complete genome	Phractolaemus ansorgii	81.5	81.5	0.07	9e-10	81.71	16511	NC_007892.1

## Sheet: nad3
Description	Scientific Name	Max Score	Total Score	Query Cover	E value	Per. ident	Acc. Len	Accession
Benthodytes sp. Gxx-2023 mitochondrion, complete genome	Benthodytes sp. Gxx-2023	623	623	1	1e-173	100	17386	OR992091.1
Benthodytes marianensis mitochondrion, complete genome	Benthodytes marianensis	474	474	1	1e-128	90.43	17567	NC_040968.1
Phyllophorella liuwutiensis mitochondrion, complete genome	Phyllophorella liuwutiensis	186	186	0.84	9e-42	74.49	15969	NC_057437.1
Pseudocolochirus violaceus mitochondrion, complete genome	Pseudocolochirus violaceus	178	178	0.84	1e-39	73.38	15756	NC_051967.1
Holothuria forskali mitochondrion, complete genome	Holothuria forskali	174	174	0.9	2e-38	73.25	15841	NC_013884.1
Cucumaria frondosa mitochondrion, complete genome	Cucumaria frondosa	170	170	0.85	2e-37	73.67	17507	NC_065088.1
Holothuria polii mitochondrion, complete genome	Holothuria poli	168	168	0.83	7e-37	73.45	15907	LR694133.1
Scotoplanes sp. H8 mitochondrion, complete genome	Scotoplanes sp. H8	166	166	1	8e-36	70.89	15910	LC416626.1
Scotoplanes sp. H5 mitochondrion, nearly complete genome	Scotoplanes sp. H5	166	166	1	8e-36	70.89	15501	LC416625.1
Scotoplanes sp. TT-2017 mitochondrion, complete genome	Scotoplanes sp. TT-2017	166	166	1	8e-36	70.89	15913	LC416624.1
Cucumaria miniata mitochondrion, complete genome	Cucumaria miniata	162	162	0.85	1e-34	72.58	17538	NC_005929.1
Thyonella gemmata voucher UF:021831 mitochondrion, complete genome	Thyonella gemmata	157	157	0.83	4e-33	73.2	15696	NC_058589.1
Thelenota ananas mitochondrion, complete genome	Thelenota ananas	157	157	0.83	4e-33	72.57	15858	NC_059759.1
Apostichopus japonicus isolate H321 mitochondrion, complete genome	Apostichopus japonicus	154	154	0.85	1e-32	72.48	16100	KP170616.1
Apostichopus japonicus isolate JBRI-0813-Green mitochondrion, complete genome	Apostichopus japonicus	154	154	0.85	1e-32	72.48	16102	FJ594968.1
Apostichopus japonicus isolate JBRI-0814-Black mitochondrion, complete genome	Apostichopus japonicus	154	154	0.85	1e-32	72.48	16108	FJ594967.1
Apostichopus japonicus red type mitochondrial DNA, complete genome	Apostichopus japonicus	154	154	0.85	1e-32	72.48	16103	AB525761.1
Apostichopus japonicus blue type mitochondrial DNA, complete genome	Apostichopus japonicus	154	154	0.85	1e-32	72.48	16106	AB525760.1
Apostichopus japonicus isolate red mitochondrion, complete genome	Apostichopus japonicus	150	150	0.85	6e-31	72.15	16107	MK216561.1
Apostichopus japonicus isolate black mitochondrion, complete genome	Apostichopus japonicus	150	150	0.85	6e-31	72.15	16096	MK216560.1
Apostichopus japonicus isolate green mitochondrion, complete genome	Apostichopus japonicus	150	150	0.85	6e-31	72.15	16106	MK208925.1
Apostichopus japonicus isolate W112 mitochondrion, complete genome	Apostichopus japonicus	150	150	0.85	6e-31	72.15	16106	KP170618.1
Apostichopus japonicus isolate LO1 mitochondrion, complete genome	Apostichopus japonicus	150	150	0.85	6e-31	72.15	16106	KP170617.1
Cercodemas anceps mitochondrion, complete genome	Cercodemas anceps	150	150	0.73	6e-31	74.23	16539	NC_054245.1
Apostichopus japonicus isolate Red race 02 mitochondrion, complete genome	Apostichopus japonicus	150	150	0.85	6e-31	72.15	16103	GU557148.1
Apostichopus japonicus isolate Red race 01 mitochondrion, complete genome	Apostichopus japonicus	150	150	0.85	6e-31	72.15	16103	GU557147.1
Apostichopus japonicus isolate JBRI-0812-Red mitochondrion, complete genome	Apostichopus japonicus	150	150	0.85	6e-31	72.15	16107	FJ594963.1
Apostichopus japonicus mitochondrial DNA, complete genome, ecotype: black type	Apostichopus japonicus	150	150	0.85	6e-31	72.15	16105	AB525437.1
Parastichopus nigripunctatus mitochondrion, complete genome	Parastichopus nigripunctatus	150	150	0.85	6e-31	72.15	16112	NC_013432.1
Apostichopus japonicus mitochondrion, complete genome	Apostichopus japonicus	150	150	0.85	6e-31	72.15	16109	FJ986223.1
Apostichopus japonicus mitochondrion, complete genome	Apostichopus japonicus	150	150	0.85	6e-31	72.15	16096	EU294194.1
Apostichopus japonicus mitochondrion, complete genome	Apostichopus japonicus	150	150	0.85	6e-31	72.15	16099	NC_012616.1
Phyrella fragilis mitochondrion, complete genome	Phyrella fragilis	149	149	0.72	6e-31	73.62	15910	MZ305459.1
Holothuria spinifera strain S-4 mitochondrion, complete genome	Holothuria spinifera	148	148	0.86	2e-30	72.04	15812	NC_046508.1
Apostichopus japonicus isolate FJPT mitochondrion, complete genome	Apostichopus japonicus	146	146	0.85	8e-30	71.38	16110	PP178709.1
Stichopus monotuberculatus mitochondrion, complete genome	Stichopus monotuberculatus	144	144	0.72	3e-29	73.31	16274	NC_052743.1
Stichopus sp. SF-2010 mitochondrion, complete genome	Stichopus sp. SF-2010	144	144	0.72	3e-29	73.31	16257	NC_014452.2
Neocucumis proteus mitochondrion, complete genome	Neocucumis proteus	143	143	0.86	3e-29	70.57	16495	MZ305458.1
Holothuria pervicax mitochondrion, complete genome	Holothuria pervicax	141	141	0.72	3e-28	72.94	15790	NC_045853.1
Stichopus horrens mitochondrion, complete genome	Stichopus horrens	140	140	0.83	3e-28	71.03	16315	MN128376.1
Isostichopus badionotus mitochondrion, complete genome	Isostichopus badionotus	140	140	0.83	3e-28	71.03	16318	MZ188901.1
Stichopus ocellatus mitochondrion, complete genome	Stichopus ocellatus	138	138	0.72	1e-27	73.12	16260	NC_062943.1
Ocnus glacialis mitochondrion, complete genome	Ocnus glacialis	137	137	0.61	4e-27	74.3	16778	NC_082941.1
Stichopus horrens mitochondrion, complete genome	Stichopus horrens	136	136	0.72	4e-27	72	16257	NC_014454.1
Parastichopus californicus mitochondrion, complete genome	Apostichopus californicus	135	135	0.85	1e-26	70.9	16727	NC_026727.1
Colochirus quadrangularis strain haishen mitochondrion, complete genome	Colochirus quadrangularis	135	135	1	1e-26	69.23	17277	MW218895.1
Colochirus quadrangularis mitochondrion, complete genome	Colochirus quadrangularis	135	135	1	1e-26	69.23	17157	NC_051929.1
Ophiura lutkeni mitochondrion, complete genome	Ophiura luetkenii	135	135	0.36	1e-26	83.46	17329	NC_005930.1
Sinaechinocyamus mai mitochondrion, complete genome	Sinaechinocyamus mai	133	133	0.37	5e-26	82.44	15756	MN103227.1
Ophiophthalmus serratus mitochondrion, complete genome	Ophiophthalmus serratus	132	132	0.44	5e-26	79.35	16705	NC_068735.1
Ophioleila elegans mitochondrion, complete genome	Ophioleila elegans	132	132	0.36	2e-25	83.2	16376	OQ207673.2
Ophioleila elegans mitochondrion, complete genome	Ophioleila elegans	132	132	0.36	2e-25	83.2	16300	NC_072668.1
Asteroschema tubiferum mitochondrion, complete genome	Asteroschema tubiferum	132	132	0.35	2e-25	84.92	16361	MZ889081.1
Holothuria scabra mitochondrion, complete genome	Holothuria scabra	131	131	0.72	2e-25	72.05	15779	NC_027086.1
Stichopus horrens isolate Hainan province mitochondrion, complete genome	Stichopus horrens	128	128	0.72	2e-24	71.71	16261	MZ321056.1
Ophiopholis japonica mitochondrion, complete genome	Ophiopholis japonica	127	127	0.36	2e-24	82.4	16214	NC_045939.1
Ophiosteira antarctica isolate Op724.11E mitochondrion, complete genome	Ophiosteira antarctica	126	126	0.35	7e-24	82.79	16979	NC_040151.1
Gorgonocephalus chilensis isolate Op862.4E mitochondrion, complete genome	Gorgonocephalus chilensis	126	126	0.38	7e-24	81.06	16361	NC_040147.1
Pseudoboletia maculata voucher KNZ-KUC33 mitochondrion, complete genome	Pseudoboletia maculata	126	126	0.46	7e-24	77.16	15754	NC_050275.1
Ophioplocus japonicus mitochondrion, complete genome	Ophioplocus japonicus	124	124	0.37	2e-23	80.92	16144	NC_044109.1
Astrospartus mediterraneus mitochondrion, complete genome	Astrospartus mediterraneus	124	124	0.37	2e-23	80.92	16238	NC_013878.1
Ophioplinthus brevirima isolate Op994.3E.1 mitochondrion, complete genome	Ophioplinthus brevirima	123	123	0.4	2e-23	79.71	15967	NC_040150.1
Holothuria fuscogilva mitochondrion, complete genome	Holothuria fuscogilva	123	123	0.72	9e-23	70.93	15633	MZ305460.1
Echinocrepis rostrata mitochondrion, complete genome	Echinocrepis rostrata	122	122	0.38	9e-23	80.3	15716	NC_083273.1
Caenopedina pulchella mitochondrion, complete genome	Caenopedina pulchella	122	122	0.72	9e-23	71.48	15747	NC_065300.1
Ophiocreas oedipus mitochondrion, complete genome	Ophiocreas oedipus	122	122	0.43	9e-23	78.52	16347	OK046140.1
Odontobutis obscura mitochondrion, complete genome	Odontobutis obscura	122	122	0.35	9e-23	81.97	17038	MW646297.1
3_Tms_b3v08	Timema monikensis	121	121	0.72	3e-22	71.26	536	OB840763.1
Araeosoma owstoni mitochondrion, complete genome	Araeosoma owstoni	120	120	0.45	3e-22	76.92	15704	NC_065302.1
Holothuria spinifera strain huang mitochondrion, complete genome	Holothuria spinifera	120	178	0.6	3e-22	76.4	15835	MW218896.1
Dermochelys coriacea voucher CRI006922 mitochondrion, complete genome	Dermochelys coriacea	118	118	0.35	1e-21	81.97	16501	MF460363.1
Salmacis bicolor rarispina mitochondrion, complete genome	Salmacis bicolor rarispina	118	118	0.37	1e-21	80	15767	KU302104.1
Symploce maxima mitochondrion, complete genome	Symploce maxima	118	118	0.68	1e-21	71.25	15665	NC_082492.1
Batocera lineolata voucher KM20150516 mitochondrion, complete genome	Batocera lineolata	116	116	0.45	4e-21	76.92	15420	MF521888.1
Triplophysa orientalis mitochondrion, complete genome	Triplophysa orientalis	116	116	0.34	4e-21	81.51	16562	NC_030505.1
Kamimuria wangi mitochondrion, complete genome	Kamimuria wangi	116	116	0.38	4e-21	79.1	16179	KC894944.1
TPA: Neoarius graeffei mitochondrion, complete genome	Neoarius graeffei	115	115	0.35	1e-20	80.99	16709	BK064998.1
Poraniopsis inflata mitochondrion, complete genome	Poraniopsis inflata	115	115	0.35	1e-20	80.99	16322	NC_083191.1
Botia lohachata mitochondrion, complete genome	Botia lohachata	115	172	0.49	1e-20	80.99	16594	NC_027495.1
Strongylocentrotus intermedius isolate int1 mitochondrion, complete genome	Strongylocentrotus intermedius	114	114	0.37	1e-20	79.69	15686	KC898198.2
Strongylocentrotus intermedius isolate SIG19 mitochondrion, complete genome	Strongylocentrotus intermedius	114	114	0.37	1e-20	79.69	15705	KY964300.1
Strongylocentrotus intermedius isolate SIT17 mitochondrion, complete genome	Strongylocentrotus intermedius	114	114	0.37	1e-20	79.69	15705	KY964299.1
Mespilia globulus mitochondrion, complete genome	Mespilia globulus	114	114	0.37	1e-20	79.69	15719	NC_034769.1
Aphyocypris kikuchii mitochondrial DNA, complete genome	Aphyocypris kikuchii	114	114	0.35	1e-20	81.97	16607	AP012123.1
Strongylocentrotus intermedius mitochondrion, complete genome	Strongylocentrotus intermedius	114	114	0.37	1e-20	79.69	15700	NC_023772.1
Aphyocypris chinensis voucher NNIBR-P15439 mitochondrion, complete genome	Aphyocypris chinensis	114	114	0.35	1e-20	81.97	16608	MZ018624.1
Aphyocypris kikuchii mitochondrion, complete genome	Aphyocypris kikuchii	114	114	0.35	1e-20	81.97	16601	NC_019620.1
Cominella adspersa mitochondrion, complete genome	Cominella adspersa	113	113	0.38	4e-20	79.1	15251	NC_039125.1
PREDICTED: Patiria miniata cytochrome c oxidase subunit 1-like (LOC119718876), misc_RNA	Patiria miniata	113	113	0.37	4e-20	79.23	4780	XR_005269857.1
PREDICTED: Patiria miniata cytochrome c oxidase subunit 1-like (LOC119718867), misc_RNA	Patiria miniata	113	113	0.37	4e-20	79.23	4780	XR_005269856.1
Pseudecheneis immaculata mitochondrion, complete genome	Pseudecheneis immaculata	113	113	0.32	4e-20	82.14	16432	MN082047.1
Cricotopus triannulatus isolate CHLA406 mitochondrion, complete genome	Cricotopus triannulatus	113	113	0.42	4e-20	76.87	16250	NC_085178.1
Coptosoma variegatum mitochondrion, complete genome	Coptosoma variegatum	113	113	0.36	4e-20	79.53	15997	NC_067893.1
Hierodula sp. mitochondrion, complete genome	Hierodula sp.	113	113	0.46	4e-20	76.51	15982	OL414959.1
Yoda sp. d ASH-2021 mitochondrion, complete genome	Yoda sp. d ASH-2021	112	112	0.34	2e-19	80.67	17004	OL693683.1

## Sheet: nad4
Description	Scientific Name	Max Score	Total Score	Query Cover	E value	Per. ident	Acc. Len	Accession
Benthodytes sp. Gxx-2023 mitochondrion, complete genome	Benthodytes sp. Gxx-2023	2453	2453	1	0	100	17386	OR992091.1
Benthodytes marianensis mitochondrion, complete genome	Benthodytes marianensis	1759	1759	1	0	88.68	17567	NC_040968.1
Peniagone sp. YYH-2013 mitochondrion, complete genome	Peniagone sp. YYH-2013	495	495	0.94	2e-134	69.05	15507	KF915304.1
Scotoplanes sp. H8 mitochondrion, complete genome	Scotoplanes sp. H8	471	471	0.85	6e-127	69.76	15910	LC416626.1
Scotoplanes sp. TT-2017 mitochondrion, complete genome	Scotoplanes sp. TT-2017	466	466	0.85	8e-126	69.67	15913	LC416624.1
Scotoplanes sp. H5 mitochondrion, nearly complete genome	Scotoplanes sp. H5	462	462	0.85	3e-124	69.59	15501	LC416625.1
Cucumaria frondosa mitochondrion, complete genome	Cucumaria frondosa	407	407	0.87	6e-108	68.42	17507	NC_065088.1
Pseudocolochirus violaceus mitochondrion, complete genome	Pseudocolochirus violaceus	397	397	0.73	1e-104	69.53	15756	NC_051967.1
Actinopyga lecanora strain hui mitochondrion, complete genome	Actinopyga lecanora	389	389	0.86	2e-102	68.07	15569	NC_057223.1
Actinopyga lecanora mitochondrion, complete genome	Actinopyga lecanora	384	384	0.86	7e-101	67.99	15568	MW248463.1
Cucumaria miniata mitochondrion, complete genome	Cucumaria miniata	381	381	0.93	2e-100	67	17538	NC_005929.1
Holothuria forskali mitochondrion, complete genome	Holothuria forskali	370	370	0.69	5e-97	69.3	15841	NC_013884.1
Neocucumis proteus mitochondrion, complete genome	Neocucumis proteus	368	368	0.73	5e-96	68.82	16495	MZ305458.1
Parastichopus nigripunctatus mitochondrion, complete genome	Parastichopus nigripunctatus	364	364	0.67	7e-95	69.06	16112	NC_013432.1
Apostichopus japonicus blue type mitochondrial DNA, complete genome	Apostichopus japonicus	361	361	0.66	2e-94	69.21	16106	AB525760.1
Stichopus ocellatus mitochondrion, complete genome	Stichopus ocellatus	359	359	0.72	3e-93	68.73	16260	NC_062943.1
Echinocrepis rostrata mitochondrion, complete genome	Echinocrepis rostrata	355	355	0.6	3e-92	70.6	15716	NC_083273.1
Thyonella gemmata voucher UF:021831 mitochondrion, complete genome	Thyonella gemmata	353	353	0.79	1e-91	68.55	15696	NC_058589.1
Apostichopus japonicus isolate red mitochondrion, complete genome	Apostichopus japonicus	352	352	0.66	1e-91	68.99	16107	MK216561.1
Apostichopus japonicus isolate FJPT mitochondrion, complete genome	Apostichopus japonicus	352	352	0.66	1e-91	68.99	16110	PP178709.1
Apostichopus japonicus isolate Red race 02 mitochondrion, complete genome	Apostichopus japonicus	352	352	0.66	1e-91	68.99	16103	GU557148.1
Apostichopus japonicus isolate Red race 01 mitochondrion, complete genome	Apostichopus japonicus	352	352	0.66	1e-91	68.99	16103	GU557147.1
Apostichopus japonicus red type mitochondrial DNA, complete genome	Apostichopus japonicus	352	352	0.66	1e-91	68.99	16103	AB525761.1
Apostichopus japonicus isolate H321 mitochondrion, complete genome	Apostichopus japonicus	348	348	0.66	5e-90	68.88	16100	KP170616.1
Apostichopus japonicus isolate JBRI-0813-Green mitochondrion, complete genome	Apostichopus japonicus	348	348	0.66	5e-90	68.88	16102	FJ594968.1
Apostichopus japonicus mitochondrial DNA, complete genome, ecotype: black type	Apostichopus japonicus	348	348	0.66	5e-90	68.88	16105	AB525437.1
Apostichopus japonicus mitochondrion, complete genome	Apostichopus japonicus	348	348	0.66	5e-90	68.88	16096	EU294194.1
Apostichopus japonicus mitochondrion, complete genome	Apostichopus japonicus	348	348	0.66	5e-90	68.88	16099	NC_012616.1
Isostichopus badionotus mitochondrion, complete genome	Isostichopus badionotus	347	347	0.73	5e-90	68.06	16318	MZ188901.1
Apostichopus japonicus isolate JBRI-0812-Red mitochondrion, complete genome	Apostichopus japonicus	346	346	0.75	2e-89	67.98	16107	FJ594963.1
Apostichopus japonicus isolate black mitochondrion, complete genome	Apostichopus japonicus	343	343	0.66	6e-89	68.77	16096	MK216560.1
Stichopus horrens mitochondrion, complete genome	Stichopus horrens	343	343	0.73	2e-88	67.96	16315	MN128376.1
Thelenota ananas mitochondrion, complete genome	Thelenota ananas	336	336	0.73	9e-87	68.09	15858	NC_059759.1
Phyrella fragilis mitochondrion, complete genome	Phyrella fragilis	334	334	0.59	1e-85	69.64	15910	MZ305459.1
Holothuria scabra mitochondrion, complete genome	Holothuria scabra	329	329	0.77	1e-84	67.6	15779	NC_027086.1
Stichopus horrens isolate Hainan province mitochondrion, complete genome	Stichopus horrens	326	326	0.59	2e-83	69.4	16261	MZ321056.1
Holothuria edulis mitochondrion, complete genome	Holothuria edulis	325	325	0.61	2e-83	69.14	15743	NC_051928.1
Stichopus horrens mitochondrion, complete genome	Stichopus horrens	320	320	0.59	7e-82	69.47	16257	NC_014454.1
Actinopyga echinites mitochondrion, complete genome	Actinopyga echinites	313	313	0.68	1e-79	67.94	15619	MN793975.1
Stichopus sp. SF-2010 mitochondrion, complete genome	Stichopus sp. SF-2010	311	311	0.59	4e-79	68.96	16257	NC_014452.2
Cercodemas anceps mitochondrion, complete genome	Cercodemas anceps	308	308	0.8	5e-78	67.27	16539	NC_054245.1
Stichopus naso mitochondrion, complete genome	Stichopus naso	306	306	0.59	2e-77	69.08	16239	MZ469138.1
Stichopus monotuberculatus mitochondrion, complete genome	Stichopus monotuberculatus	306	306	0.59	2e-77	68.71	16274	NC_052743.1
Mespilia globulus mitochondrion, complete genome	Mespilia globulus	298	298	0.57	2e-75	69.05	15719	NC_034769.1
Bohadschia argus mitochondrion, complete genome	Bohadschia argus	297	297	0.6	8e-75	68.59	15656	NC_061402.1
Stichopus chloronotus strain lv mitochondrion, complete genome	Stichopus chloronotus	296	296	0.59	3e-74	69.06	16247	NC_056131.1
Stichopus chloronotus mitochondrion, complete genome	Stichopus chloronotus	291	291	0.59	3e-73	68.94	16249	MZ052220.1
Ocnus glacialis mitochondrion, complete genome	Ocnus glacialis	290	290	0.58	1e-72	68.4	16778	NC_082941.1
Temnopleurus reevesii mitochondrion, complete genome	Temnopleurus reevesii	288	288	0.6	4e-72	68.61	15710	NC_033530.1
Stylocidaris reini voucher KNZ-KMR12 mitochondrion, complete genome	Stylocidaris reini	287	287	0.39	1e-71	72	15850	NC_050273.1
Phormosoma bursarium mitochondrion, complete genome	Phormosoma bursarium	286	286	0.4	1e-71	71.38	15745	NC_065301.1
Arbacia lixula genome assembly, organelle: mitochondrion	Arbacia lixula	276	276	0.4	3e-68	72.2	15740	OZ022575.1
Astriclypeus mannii mitochondrion, complete genome	Astriclypeus mannii	275	275	0.62	3e-68	68.21	15744	NC_061414.1
Holothuria fuscogilva mitochondrion, complete genome	Holothuria fuscogilva	274	274	0.62	9e-68	67.67	15633	MZ305460.1
Holothuria pervicax mitochondrion, complete genome	Holothuria pervicax	271	271	0.4	3e-67	71.32	15790	NC_045853.1
Arbaxia lixula mitochondrial DNA genome	Arbacia lixula	271	271	0.4	3e-67	72.02	15719	X80396.1
Sinaechinocyamus mai mitochondrion, complete genome	Sinaechinocyamus mai	269	269	0.39	1e-66	71.14	15756	MN103227.1
Sterechinus neumayeri mitochondrion, complete genome	Sterechinus neumayeri	269	269	0.57	1e-66	68.3	15684	NC_027063.1
Loxechinus albus mitochondrion, complete genome	Loxechinus albus	266	266	0.41	1e-65	71.28	15709	NC_023770.1
Sterechinus neumayeri mitochondrion, complete genome	Sterechinus neumayeri	265	265	0.57	5e-65	68.18	15707	KJ680295.1
Crossaster papposus mitochondrion, complete genome	Crossaster papposus	264	264	0.39	5e-65	70.73	16335	NC_053361.1
Holothuria spinifera strain S-4 mitochondrion, complete genome	Holothuria spinifera	260	260	0.57	2e-63	68.05	15812	NC_046508.1
Holothuria leucospilota mitochondrion, complete genome	Holothuria leucospilota	259	259	0.58	2e-63	67.83	15839	MN276190.1
Arbacia lixula mitochondrial cytochrome oxidase III gene, 3' end, transfer RNAs-Ser, and -His	Arbacia lixula	259	259	0.39	2e-63	71.72	2847	M74839.1
Pseudocentrotus depressus mitochondrion, complete genome	Pseudocentrotus depressus	257	257	0.57	7e-63	67.81	15729	NC_023773.1
Crossaster japonicus mitochondrion, complete genome	Crossaster japonicus	254	310	0.45	9e-62	70.6	16330	NC_081981.1
Holothuria leucospilota voucher HL2 mitochondrion	Holothuria leucospilota	251	251	0.58	1e-60	67.42	15907	ON584426.1
Holothuria leucospilota mitochondrion, complete genome	Holothuria leucospilota	250	250	0.58	1e-60	67.58	15904	MN594790.1
Strongylocentrotus droebachiensis mitochondrion, complete genome	Strongylocentrotus droebachiensis	249	249	0.4	4e-60	70.94	15717	NC_009940.1
Pseudocentrotus depressus isolate PD5 mitochondrion, complete genome	Pseudocentrotus depressus	248	248	0.57	4e-60	67.55	15715	KC898203.2
Anthenea aspera voucher SS-3103 mitochondrion, complete genome	Anthenea aspera	245	245	0.41	5e-59	70.18	16298	NC_054230.1
Stomopneustes variolaris mitochondrion, complete genome	Stomopneustes variolaris	242	242	0.57	2e-58	67.7	15767	MW147664.1
Aspidodiadema arcitum mitochondrion, complete genome	Aspidodiadema arcitum	242	242	0.4	6e-58	69.53	15870	NC_065299.1
Holothuria leucospilota mitochondrion, complete genome	Holothuria leucospilota	241	241	0.58	6e-58	67.33	15904	NC_046849.1
Colochirus quadrangularis strain haishen mitochondrion, complete genome	Colochirus quadrangularis	237	237	0.67	7e-57	66.56	17277	MW218895.1
Araeosoma owstoni mitochondrion, complete genome	Araeosoma owstoni	234	234	0.4	8e-56	69.89	15704	NC_065302.1
Heliocidaris crassispina isolate zs1 mitochondrion, complete genome	Heliocidaris crassispina	233	233	0.4	3e-55	69.96	15678	MN275902.1
Heliocidaris crassispina mitochondrion, complete genome	Heliocidaris crassispina	228	228	0.4	3e-54	69.78	15702	NC_023774.1
Yoda sp. d ASH-2021 mitochondrion, complete genome	Yoda sp. d ASH-2021	213	213	0.39	3e-49	69.76	17004	OL693683.1
Lytechinus variegatus isolate LVAR.00 mitochondrion, complete genome	Lytechinus variegatus	209	209	0.4	3e-48	69.16	15694	MG676469.1
Astrospartus mediterraneus mitochondrion, complete genome	Astrospartus mediterraneus	208	267	0.44	3e-48	69.8	16238	NC_013878.1
Lytechinus variegatus isolate Lv4 mitochondrion, complete genome	Lytechinus variegatus	205	205	0.4	4e-47	68.75	15693	NC_037785.1
Pseudotriakis microdon mitochondrial DNA, complete genome	Pseudotriakis microdon	201	201	0.57	5e-46	67	16700	NC_022735.1
Comatella stelligera mitochondrion, complete genome	Comatella stelligera	193	193	0.28	3e-43	71.36	15824	NC_068252.1
Triakis semifasciata mitochondrion, complete genome	Triakis semifasciata	188	188	0.47	3e-42	67.32	16613	NC_077588.1
Megachasma pelagios voucher SIO:487f8763-a7c6-4ebd-bd8c-63ee8eb7dc5d mitochondrion, complete genome	Megachasma pelagios	180	180	0.57	2e-39	66.13	16694	OP057034.2
Megachasma pelagios UU1401 mitochondrial DNA, complete genome	Megachasma pelagios	180	180	0.57	2e-39	66.13	16694	LC647029.1
Etmopterus pusillus mitochondrion, complete genome	Etmopterus pusillus	178	178	0.39	6e-39	68.21	16729	NC_031810.1
Anneissia intermedia mitochondrion, complete genome	Anneissia intermedia	177	177	0.51	2e-38	66.62	15874	NC_059908.1
Megachasma pelagios mitochondrion, complete genome	Megachasma pelagios	176	176	0.57	2e-38	66	16694	NC_021442.1
Mesoplodon europaeus isolate SWFSC ID z0074259 mitochondrion, complete genome	Mesoplodon europaeus	173	173	0.39	2e-37	68.19	16343	KC776693.2
Paradoxurus hermaphroditus voucher K300 mitochondrion, complete genome	Paradoxurus hermaphroditus	170	170	0.2	8e-37	73.87	16663	OR897035.1
Oxynotus paradoxus isolate 4.93 mitochondrion, complete genome	Oxynotus paradoxus	169	169	0.38	3e-36	68.52	17100	NC_077648.1
Mesoplodon europaeus isolate SWFSC ID z0004120 mitochondrion, complete genome	Mesoplodon europaeus	168	168	0.39	3e-36	68.01	16343	KC776691.2
Mesoplodon europaeus isolate SWFSC ID z0002698 mitochondrion, complete genome	Mesoplodon europaeus	168	168	0.39	3e-36	68.01	16343	NC_021434.2
Notophthalmus meridionalis meridionalis isolate BSN_TX5 mitochondrion, complete genome	Notophthalmus meridionalis meridionalis	168	168	0.28	1e-35	69.82	16376	MH367844.1

## Sheet: nad5
Description	Scientific Name	Max Score	Total Score	Query Cover	E value	Per. ident	Acc. Len	Accession
Benthodytes sp. Gxx-2023 mitochondrion, complete genome	Benthodytes sp. Gxx-2023	3306	3306	1	0	100	17386	OR992091.1
Benthodytes marianensis mitochondrion, complete genome	Benthodytes marianensis	2535	2535	1	0	90.67	17567	NC_040968.1
Peniagone sp. YYH-2013 mitochondrion, complete genome	Peniagone sp. YYH-2013	692	692	0.74	0	71.75	15507	KF915304.1
Thelenota ananas mitochondrion, complete genome	Thelenota ananas	545	545	0.63	5e-149	71.2	15858	NC_059759.1
Scotoplanes sp. TT-2017 mitochondrion, complete genome	Scotoplanes sp. TT-2017	508	508	0.65	3e-138	70.02	15913	LC416624.1
Scotoplanes sp. H8 mitochondrion, complete genome	Scotoplanes sp. H8	507	507	0.65	1e-137	70.13	15910	LC416626.1
Scotoplanes sp. H5 mitochondrion, nearly complete genome	Scotoplanes sp. H5	504	504	0.65	4e-137	69.93	15501	LC416625.1
Stichopus horrens mitochondrion, complete genome	Stichopus horrens	474	474	0.63	7e-128	69.53	16315	MN128376.1
Holothuria spinifera strain huang mitochondrion, complete genome	Holothuria spinifera	473	473	0.63	7e-128	69.58	15835	MW218896.1
Holothuria spinifera strain S-4 mitochondrion, complete genome	Holothuria spinifera	469	469	0.58	3e-126	69.96	15812	NC_046508.1
Holothuria fuscogilva mitochondrion, complete genome	Holothuria fuscogilva	464	464	0.52	4e-125	71.15	15633	MZ305460.1
Holothuria polii mitochondrion, complete genome	Holothuria poli	461	461	0.59	4e-124	69.82	15907	LR694133.1
Isostichopus badionotus mitochondrion, complete genome	Isostichopus badionotus	460	460	0.62	2e-123	69.4	16318	MZ188901.1
Actinopyga echinites mitochondrion, complete genome	Actinopyga echinites	444	444	0.61	1e-118	69.47	15619	MN793975.1
Stichopus monotuberculatus mitochondrion, complete genome	Stichopus monotuberculatus	437	437	0.63	5e-117	69	16274	NC_052743.1
Holothuria edulis mitochondrion, complete genome	Holothuria edulis	437	503	0.64	5e-117	69.36	15743	NC_051928.1
Holothuria pervicax mitochondrion, complete genome	Holothuria pervicax	435	501	0.63	2e-116	69.24	15790	NC_045853.1
Holothuria scabra mitochondrion, complete genome	Holothuria scabra	435	435	0.57	2e-116	69.69	15779	NC_027086.1
Phyllophorella liuwutiensis mitochondrion, complete genome	Phyllophorella liuwutiensis	434	434	0.51	6e-116	70.7	15969	NC_057437.1
Apostichopus japonicus isolate green mitochondrion, complete genome	Apostichopus japonicus	434	434	0.62	6e-116	68.69	16106	MK208925.1
Apostichopus japonicus isolate W112 mitochondrion, complete genome	Apostichopus japonicus	433	433	0.62	2e-115	68.8	16106	KP170618.1
Apostichopus japonicus isolate LO1 mitochondrion, complete genome	Apostichopus japonicus	433	433	0.62	2e-115	68.8	16106	KP170617.1
Actinopyga lecanora mitochondrion, complete genome	Actinopyga lecanora	433	433	0.6	2e-115	69.19	15568	MW248463.1
Apostichopus japonicus mitochondrion, complete genome	Apostichopus japonicus	430	430	0.63	7e-115	68.53	16109	FJ986223.1
Holothuria hilla mitochondrion, complete genome	Holothuria hilla	428	428	0.6	3e-114	69.16	15744	MN163001.1
Actinopyga lecanora strain hui mitochondrion, complete genome	Actinopyga lecanora	428	428	0.6	3e-114	69.1	15569	NC_057223.1
Apostichopus japonicus isolate JBRI-0814-Black mitochondrion, complete genome	Apostichopus japonicus	425	425	0.62	3e-113	68.69	16108	FJ594967.1
Apostichopus japonicus isolate JBRI-0812-Red mitochondrion, complete genome	Apostichopus japonicus	425	425	0.63	3e-113	68.45	16107	FJ594963.1
Apostichopus japonicus isolate FJPT mitochondrion, complete genome	Apostichopus japonicus	425	425	0.62	3e-113	68.43	16110	PP178709.1
Apostichopus japonicus isolate black mitochondrion, complete genome	Apostichopus japonicus	423	423	0.62	1e-112	68.57	16096	MK216560.1
Holothuria forskali mitochondrion, complete genome	Holothuria forskali	423	423	0.68	1e-112	68.09	15841	NC_013884.1
Parastichopus californicus mitochondrion, complete genome	Apostichopus californicus	422	422	0.63	4e-112	68.59	16727	NC_026727.1
Apostichopus japonicus isolate red mitochondrion, complete genome	Apostichopus japonicus	420	420	0.62	1e-111	68.35	16107	MK216561.1
Apostichopus japonicus isolate H321 mitochondrion, complete genome	Apostichopus japonicus	420	420	0.62	1e-111	68.35	16100	KP170616.1
Apostichopus japonicus isolate Red race 02 mitochondrion, complete genome	Apostichopus japonicus	420	420	0.62	1e-111	68.35	16103	GU557148.1
Apostichopus japonicus isolate Red race 01 mitochondrion, complete genome	Apostichopus japonicus	420	420	0.62	1e-111	68.35	16103	GU557147.1
Apostichopus japonicus mitochondrial DNA, complete genome, ecotype: black type	Apostichopus japonicus	420	420	0.62	1e-111	68.35	16105	AB525437.1
Apostichopus japonicus blue type mitochondrial DNA, complete genome	Apostichopus japonicus	420	420	0.62	1e-111	68.35	16106	AB525760.1
Apostichopus japonicus mitochondrion, complete genome	Apostichopus japonicus	420	420	0.62	1e-111	68.35	16096	EU294194.1
Parastichopus nigripunctatus mitochondrion, complete genome	Parastichopus nigripunctatus	419	419	0.63	1e-111	68.59	16112	NC_013432.1
Apostichopus japonicus mitochondrion, complete genome	Apostichopus japonicus	418	418	0.62	5e-111	68.49	16099	NC_012616.1
Cucumaria frondosa mitochondrion, complete genome	Cucumaria frondosa	416	416	0.63	2e-110	68.38	17507	NC_065088.1
Apostichopus japonicus red type mitochondrial DNA, complete genome	Apostichopus japonicus	416	416	0.62	2e-110	68.26	16103	AB525761.1
Stichopus sp. SF-2010 mitochondrion, complete genome	Stichopus sp. SF-2010	415	415	0.63	6e-110	68.58	16257	NC_014452.2
Apostichopus japonicus isolate JBRI-0813-Green mitochondrion, complete genome	Apostichopus japonicus	398	398	0.62	4e-105	67.92	16102	FJ594968.1
Parastichopus parvimensis mitochondrion, complete genome	Apostichopus parvimensis	396	396	0.6	2e-104	68.41	16120	NC_029699.1
Stichopus naso mitochondrion, complete genome	Stichopus naso	396	396	0.51	2e-104	69.3	16239	MZ469138.1
Stichopus horrens isolate Hainan province mitochondrion, complete genome	Stichopus horrens	395	395	0.62	5e-104	68.11	16261	MZ321056.1
Phyrella fragilis mitochondrion, complete genome	Phyrella fragilis	393	393	0.53	2e-103	69.37	15910	MZ305459.1
Stichopus chloronotus mitochondrion, complete genome	Stichopus chloronotus	391	391	0.51	7e-103	69.28	16249	MZ052220.1
Stichopus chloronotus strain lv mitochondrion, complete genome	Stichopus chloronotus	391	391	0.51	7e-103	69.28	16247	NC_056131.1
Stichopus horrens mitochondrion, complete genome	Stichopus horrens	389	389	0.61	2e-102	68.06	16257	NC_014454.1
Pseudocolochirus violaceus mitochondrion, complete genome	Pseudocolochirus violaceus	386	386	0.52	3e-101	69.29	15756	NC_051967.1
Holothuria leucospilota mitochondrion, complete genome	Holothuria leucospilota	384	384	0.63	1e-100	68.15	15904	NC_046849.1
Holothuria leucospilota mitochondrion, complete genome	Holothuria leucospilota	384	384	0.63	1e-100	68.15	15904	MN594790.1
Holothuria leucospilota mitochondrion, complete genome	Holothuria leucospilota	384	384	0.63	1e-100	68.15	15839	MN276190.1
Neocucumis proteus mitochondrion, complete genome	Neocucumis proteus	380	380	0.57	1e-99	68.77	16495	MZ305458.1
Echinocrepis rostrata mitochondrion, complete genome	Echinocrepis rostrata	373	373	0.55	2e-97	69.59	15716	NC_083273.1
Thyonella gemmata voucher UF:021831 mitochondrion, complete genome	Thyonella gemmata	373	373	0.52	2e-97	69.19	15696	NC_058589.1
Stichopus ocellatus mitochondrion, complete genome	Stichopus ocellatus	371	371	0.62	6e-97	67.53	16260	NC_062943.1
Cucumaria miniata mitochondrion, complete genome	Cucumaria miniata	371	371	0.63	6e-97	67.6	17538	NC_005929.1
Holothuria leucospilota voucher HL2 mitochondrion	Holothuria leucospilota	370	370	0.63	6e-97	67.89	15907	ON584426.1
Cercodemas anceps mitochondrion, complete genome	Cercodemas anceps	365	365	0.56	3e-95	68.33	16539	NC_054245.1
Caenopedina pulchella mitochondrion, complete genome	Caenopedina pulchella	350	350	0.5	2e-90	68.89	15747	NC_065300.1
Bohadschia argus mitochondrion, complete genome	Bohadschia argus	349	349	0.6	2e-90	67.79	15656	NC_061402.1
Ocnus glacialis mitochondrion, complete genome	Ocnus glacialis	348	348	0.52	7e-90	68.4	16778	NC_082941.1
Colochirus quadrangularis strain haishen mitochondrion, complete genome	Colochirus quadrangularis	337	337	0.63	1e-86	66.92	17277	MW218895.1
Colochirus quadrangularis mitochondrion, complete genome	Colochirus quadrangularis	337	337	0.63	1e-86	66.92	17157	NC_051929.1
Crossaster papposus mitochondrion, complete genome	Crossaster papposus	315	315	0.44	4e-80	68.82	16335	NC_053361.1
Euretaster insignis voucher DR-4511A-005 mitochondrion, complete genome	Euretaster insignis	312	312	0.59	5e-79	66.88	15954	NC_054231.1
Araeosoma owstoni mitochondrion, complete genome	Araeosoma owstoni	310	310	0.5	2e-78	67.72	15704	NC_065302.1
Temnopleurus reevesii mitochondrion, complete genome	Temnopleurus reevesii	293	293	0.49	1e-73	67.09	15710	NC_033530.1
Salmacis bicolor rarispina mitochondrion, complete genome	Salmacis bicolor rarispina	293	293	0.5	1e-73	67.3	15767	KU302104.1
Prionocidaris baculosa voucher KNZ-KMR05 mitochondrion, complete genome	Prionocidaris baculosa	288	288	0.29	6e-72	72.45	15836	NC_050272.1
Asterias amurensis mitochondrion, complete genome	Asterias amurensis	278	278	0.42	1e-68	68.35	16427	NC_006665.1
Sinaechinocyamus mai mitochondrion, complete genome	Sinaechinocyamus mai	277	277	0.5	1e-68	67.26	15756	MN103227.1
Hemicentrotus pulcherrimus isolate HP5 mitochondrion, complete genome	Hemicentrotus pulcherrimus	271	271	0.3	4e-67	71.63	15703	KC898202.2
Hemicentrotus pulcherrimus mitochondrion, complete genome	Hemicentrotus pulcherrimus	271	271	0.3	4e-67	71.63	15705	NC_023771.1
Pygmaeocidaris prionigera mitochondrion, complete genome	Pygmaeocidaris prionigera	270	270	0.5	2e-66	67.37	16358	NC_057116.1
Mesocentrotus franciscanus isolate sf-4 mitochondrion, complete genome	Mesocentrotus franciscanus	268	268	0.51	5e-66	67.37	15705	KC898199.2
Diadema antillarum mitochondrion, complete genome	Diadema antillarum	268	268	0.5	5e-66	66.81	15708	NC_067855.1
Mesocentrotus franciscanus mitochondrion, complete genome	Mesocentrotus franciscanus	268	268	0.51	5e-66	67.37	15649	NC_024177.1
Strongylocentrotus intermedius isolate int1 mitochondrion, complete genome	Strongylocentrotus intermedius	262	262	0.51	2e-64	67.33	15686	KC898198.2
Strongylocentrotus droebachiensis isolate d206 mitochondrion, complete genome	Strongylocentrotus droebachiensis	261	336	0.44	8e-64	71.43	15710	KC898196.2
Strongylocentrotus intermedius isolate SIT17 mitochondrion, complete genome	Strongylocentrotus intermedius	261	261	0.51	8e-64	67.16	15705	KY964299.1
Phormosoma bursarium mitochondrion, complete genome	Phormosoma bursarium	260	260	0.58	3e-63	66.51	15745	NC_065301.1
Mesocentrotus franciscanus isolate Sf1 mitochondrion, complete genome	Mesocentrotus franciscanus	259	259	0.51	3e-63	67.16	15713	MG676467.1
Strongylocentrotus intermedius isolate SIG19 mitochondrion, complete genome	Strongylocentrotus intermedius	259	259	0.51	3e-63	67.01	15705	KY964300.1
Strongylocentrotus intermedius mitochondrion, complete genome	Strongylocentrotus intermedius	258	347	0.44	1e-62	71	15700	NC_023772.1
Strongylocentrotus droebachiensis mitochondrion, complete genome	Strongylocentrotus droebachiensis	252	252	0.28	4e-61	70.84	15710	EU054306.1
Strongylocentrotus pallidus mitochondrion, complete genome	Strongylocentrotus pallidus	252	252	0.28	4e-61	70.84	15712	NC_009941.1
Strongylocentrotus droebachiensis mitochondrion, complete genome	Strongylocentrotus droebachiensis	252	252	0.28	4e-61	71.05	15717	NC_009940.1
Strongylocentrotus pallidus isolate p20 mitochondrion, complete genome	Strongylocentrotus pallidus	248	329	0.44	5e-60	70.65	15712	KC898197.2
Pseudocentrotus depressus isolate PD5 mitochondrion, complete genome	Pseudocentrotus depressus	235	235	0.45	3e-56	66.98	15715	KC898203.2
Pseudocentrotus depressus mitochondrion, complete genome	Pseudocentrotus depressus	233	233	0.45	1e-55	66.94	15729	NC_023773.1
Mesocentrotus nudus isolate nu-1 mitochondrion, complete genome	Mesocentrotus nudus	225	307	0.42	6e-53	70.11	15691	KC898201.2
Mesocentrotus nudus mitochondrion, complete genome	Mesocentrotus nudus	225	307	0.42	6e-53	70.11	15709	NC_020771.1
Strongylocentrotus purpuratus mitochondrion, complete genome	Strongylocentrotus purpuratus	224	224	0.28	2e-52	70.3	15650	NC_001453.1
Yoda sp. d ASH-2021 mitochondrion, complete genome	Yoda sp. d ASH-2021	207	302	0.31	2e-47	71.6	17004	OL693683.1

## Sheet: nad6
Description	Scientific Name	Max Score	Total Score	Query Cover	E value	Per. ident	Acc. Len	Accession
Benthodytes sp. Gxx-2023 mitochondrion, complete genome	Benthodytes sp. Gxx-2023	883	883	1	0	100	17386	OR992091.1
Benthodytes marianensis mitochondrion, complete genome	Benthodytes marianensis	714	714	0.99	0	92.42	17567	NC_040968.1
Cercodemas anceps mitochondrion, complete genome	Cercodemas anceps	194	194	0.61	2e-44	74.17	16539	NC_054245.1
Phyrella fragilis mitochondrion, complete genome	Phyrella fragilis	184	184	0.63	4e-41	73.14	15910	MZ305459.1
Scotoplanes sp. H5 mitochondrion, nearly complete genome	Scotoplanes sp. H5	178	178	0.95	2e-39	69.34	15501	LC416625.1
Holothuria spinifera strain huang mitochondrion, complete genome	Holothuria spinifera	175	175	0.49	2e-38	75.92	15835	MW218896.1
Scotoplanes sp. TT-2017 mitochondrion, complete genome	Scotoplanes sp. TT-2017	174	174	0.95	2e-38	69.13	15913	LC416624.1
Scotoplanes sp. H8 mitochondrion, complete genome	Scotoplanes sp. H8	171	171	0.51	3e-37	75.1	15910	LC416626.1
Holothuria edulis mitochondrion, complete genome	Holothuria edulis	170	170	0.51	3e-37	74.8	15743	NC_051928.1
Peniagone sp. YYH-2013 mitochondrion, complete genome	Peniagone sp. YYH-2013	165	165	0.61	1e-35	72.28	15507	KF915304.1
Holothuria hilla mitochondrion, complete genome	Holothuria hilla	165	165	0.42	1e-35	77.83	15744	MN163001.1
Cucumaria frondosa mitochondrion, complete genome	Cucumaria frondosa	164	164	0.5	4e-35	74.6	17507	NC_065088.1
Cucumaria miniata mitochondrion, complete genome	Cucumaria miniata	160	160	0.42	5e-34	77.18	17538	NC_005929.1
Thyonella gemmata voucher UF:021831 mitochondrion, complete genome	Thyonella gemmata	159	159	0.57	5e-34	72.44	15696	NC_058589.1
Pseudocolochirus violaceus mitochondrion, complete genome	Pseudocolochirus violaceus	150	150	0.58	3e-31	72.03	15756	NC_051967.1
Freyastera benthophila mitochondrion, complete genome	Freyastera benthophila	148	148	0.45	3e-30	74.55	16175	NC_039982.1
Echinaster brasiliensis mitochondrion, complete genome	Echinaster brasiliensis	147	147	0.4	3e-30	76.53	16219	NC_037943.1
Xyloplax princealberti voucher SIO:BIC:E11453 mitochondrion, complete genome	Xyloplax princealberti	147	147	0.59	3e-30	71.43	19663	NC_085630.1
Neocucumis proteus mitochondrion, complete genome	Neocucumis proteus	146	146	0.53	1e-29	72.24	16495	MZ305458.1
Phyllophorella liuwutiensis mitochondrion, complete genome	Phyllophorella liuwutiensis	145	145	0.42	1e-29	76.64	15969	NC_057437.1
Holothuria forskali mitochondrion, complete genome	Holothuria forskali	145	145	0.41	1e-29	75.61	15841	NC_013884.1
Holothuria polii mitochondrion, complete genome	Holothuria poli	142	142	0.54	1e-28	71.8	15907	LR694133.1
Actinopyga lecanora mitochondrion, complete genome	Actinopyga lecanora	142	142	0.53	1e-28	72.31	15568	MW248463.1
Actinopyga lecanora strain hui mitochondrion, complete genome	Actinopyga lecanora	142	142	0.53	1e-28	72.31	15569	NC_057223.1
Poraniopsis inflata mitochondrion, complete genome	Poraniopsis inflata	141	141	0.5	1e-28	73.28	16322	NC_083191.1
Holothuria leucospilota mitochondrion, complete genome	Holothuria leucospilota	141	141	0.48	1e-28	73.11	15839	MN276190.1
Parastichopus californicus mitochondrion, complete genome	Apostichopus californicus	139	139	0.51	2e-27	72.4	16727	NC_026727.1
Holothuria leucospilota mitochondrion, complete genome	Holothuria leucospilota	137	137	0.48	6e-27	72.69	15904	NC_046849.1
Holothuria scabra mitochondrion, complete genome	Holothuria scabra	137	137	0.42	6e-27	74.52	15779	NC_027086.1
Holothuria leucospilota voucher HL2 mitochondrion	Holothuria leucospilota	137	137	0.48	6e-27	72.69	15907	ON584426.1
Colochirus quadrangularis strain haishen mitochondrion, complete genome	Colochirus quadrangularis	136	136	0.46	6e-27	74.12	17277	MW218895.1
Colochirus quadrangularis mitochondrion, complete genome	Colochirus quadrangularis	136	136	0.46	6e-27	74.12	17157	NC_051929.1
Henricia leviuscula mitochondrion, complete genome	Henricia leviuscula	134	134	0.41	2e-26	74.51	16219	MK947912.1
Marthasterias glacialis genome assembly, organelle: mitochondrion	Marthasterias glacialis	134	134	0.58	2e-26	70.45	16168	OU452241.1
Eucidaris tribuloides isolate ETRI.00 mitochondrion, complete genome	Eucidaris tribuloides	133	133	0.5	7e-26	72.98	15802	MH614964.1
Holothuria spinifera strain S-4 mitochondrion, complete genome	Holothuria spinifera	132	132	0.39	7e-26	75.13	15812	NC_046508.1
Holothuria leucospilota mitochondrion, complete genome	Holothuria leucospilota	132	132	0.48	7e-26	72.27	15904	MN594790.1
Holothuria pervicax mitochondrion, complete genome	Holothuria pervicax	132	132	0.38	2e-25	75.26	15790	NC_045853.1
Patiria pectinifera mitochondrion, complete genome	Patiria pectinifera	132	132	0.5	2e-25	71.84	16260	NC_001627.1
Parastichopus parvimensis mitochondrion, complete genome	Apostichopus parvimensis	130	130	0.51	9e-25	71.6	16120	NC_029699.1
Eucidaris tribuloides isolate ETRI.00 mitochondrion, complete genome	Eucidaris tribuloides	129	129	0.47	9e-25	73.39	15799	MH614963.1
Eucidaris tribuloides isolate ETRI.00-1 mitochondrion, complete genome	Eucidaris tribuloides	129	129	0.47	9e-25	73.39	15803	NC_050252.1
Sinaechinocyamus mai mitochondrion, complete genome	Sinaechinocyamus mai	127	127	0.4	3e-24	74	15756	MN103227.1
Astropecten irregularis genome assembly, organelle: mitochondrion	Astropecten irregularis	126	126	0.47	1e-23	71.98	16335	OZ020266.1
Astropecten irregularis genome assembly, chromosome: 13	Astropecten irregularis	126	126	0.47	1e-23	71.98	18848580	OZ020256.1
Caenopedina pulchella mitochondrion, complete genome	Caenopedina pulchella	126	126	0.47	1e-23	72.73	15747	NC_065300.1
Actinopyga echinites mitochondrion, complete genome	Actinopyga echinites	126	126	0.58	1e-23	69.93	15619	MN793975.1
Eucidaris tribuloides voucher SIO-BIC E6742 mitochondrion, complete genome	Eucidaris tribuloides	124	124	0.47	4e-23	72.96	15801	MH614962.1
Crossaster papposus mitochondrion, complete genome	Crossaster papposus	123	123	0.53	4e-23	71.43	16335	NC_053361.1
Aspidodiadema arcitum mitochondrion, complete genome	Aspidodiadema arcitum	123	123	0.45	1e-22	72.32	15870	NC_065299.1
Stichopus ocellatus mitochondrion, complete genome	Stichopus ocellatus	123	123	0.48	1e-22	71.85	16260	NC_062943.1
Parastichopus nigripunctatus mitochondrion, complete genome	Parastichopus nigripunctatus	123	123	0.46	1e-22	72	16112	NC_013432.1
Stichopus naso mitochondrion, complete genome	Stichopus naso	122	122	0.54	1e-22	70.68	16239	MZ469138.1
Apostichopus japonicus isolate black mitochondrion, complete genome	Apostichopus japonicus	121	121	0.45	4e-22	71.88	16096	MK216560.1
Pisaster ochraceus voucher M0D055189C mitochondrion, complete genome	Pisaster ochraceus	119	119	0.56	2e-21	69.53	16376	NC_042741.1
Ocnus glacialis mitochondrion, complete genome	Ocnus glacialis	119	119	0.63	2e-21	69.45	16778	NC_082941.1
Pisaster ochraceus mitochondrial DNA for NADH dehydrogenase subunits 1, 2, 3 and 4L, cytochrome oxidase subunits I, II and III, ATPase subunits 6 and 8, and 13 tRNAs	Pisaster ochraceus	119	119	0.56	2e-21	69.53	14837	X55514.2
Apostichopus japonicus isolate red mitochondrion, complete genome	Apostichopus japonicus	118	118	0.46	2e-21	71.56	16107	MK216561.1
Apostichopus japonicus isolate green mitochondrion, complete genome	Apostichopus japonicus	118	118	0.46	2e-21	71.56	16106	MK208925.1
Apostichopus japonicus isolate FJPT mitochondrion, complete genome	Apostichopus japonicus	118	118	0.46	2e-21	71.56	16110	PP178709.1
Apostichopus japonicus isolate W112 mitochondrion, complete genome	Apostichopus japonicus	118	118	0.46	2e-21	71.56	16106	KP170618.1
Apostichopus japonicus isolate LO1 mitochondrion, complete genome	Apostichopus japonicus	118	118	0.46	2e-21	71.56	16106	KP170617.1
Apostichopus japonicus isolate H321 mitochondrion, complete genome	Apostichopus japonicus	118	118	0.46	2e-21	71.56	16100	KP170616.1
Apostichopus japonicus isolate Red race 02 mitochondrion, complete genome	Apostichopus japonicus	118	118	0.46	2e-21	71.56	16103	GU557148.1
Apostichopus japonicus isolate JBRI-0813-Green mitochondrion, complete genome	Apostichopus japonicus	118	118	0.46	2e-21	71.56	16102	FJ594968.1
Apostichopus japonicus isolate JBRI-0814-Black mitochondrion, complete genome	Apostichopus japonicus	118	118	0.46	2e-21	71.56	16108	FJ594967.1
Apostichopus japonicus isolate JBRI-0812-Red mitochondrion, complete genome	Apostichopus japonicus	118	118	0.46	2e-21	71.56	16107	FJ594963.1
Apostichopus japonicus mitochondrial DNA, complete genome, ecotype: black type	Apostichopus japonicus	118	118	0.46	2e-21	71.56	16105	AB525437.1
Apostichopus japonicus red type mitochondrial DNA, complete genome	Apostichopus japonicus	118	118	0.46	2e-21	71.56	16103	AB525761.1
Apostichopus japonicus blue type mitochondrial DNA, complete genome	Apostichopus japonicus	118	118	0.46	2e-21	71.56	16106	AB525760.1
Apostichopus japonicus mitochondrion, complete genome	Apostichopus japonicus	118	118	0.46	2e-21	71.56	16109	FJ986223.1
Apostichopus japonicus mitochondrion, complete genome	Apostichopus japonicus	118	118	0.46	2e-21	71.56	16096	EU294194.1
Apostichopus japonicus mitochondrion, complete genome	Apostichopus japonicus	118	118	0.46	2e-21	71.56	16099	NC_012616.1
Paulasterias sp. SS-2022 mitochondrion, complete genome	Paulasterias sp. SS-2022	116	116	0.45	5e-21	71.43	16042	MZ702702.1
Stylocidaris reini voucher KNZ-KMR12 mitochondrion, complete genome	Stylocidaris reini	116	116	0.5	5e-21	71.2	15850	NC_050273.1
Lethasterias fusca mitochondrion, complete genome	Lethasterias fusca	114	114	0.49	2e-20	70.37	16198	NC_083190.1
Bohadschia argus mitochondrion, complete genome	Bohadschia argus	114	114	0.41	2e-20	72.41	15656	NC_061402.1
Apostichopus japonicus isolate Red race 01 mitochondrion, complete genome	Apostichopus japonicus	113	113	0.46	7e-20	71.11	16103	GU557147.1
Aphelasterias japonica mitochondrion, complete genome	Aphelasterias japonica	112	112	0.42	2e-19	72.12	16215	NC_025766.1
Stichopus chloronotus mitochondrion, complete genome	Stichopus chloronotus	111	111	0.49	2e-19	71.02	16249	MZ052220.1
Stichopus chloronotus strain lv mitochondrion, complete genome	Stichopus chloronotus	111	111	0.49	2e-19	71.02	16247	NC_056131.1
Linckia laevigata NSMT:E-12913 mitochondrial DNA, complete genome	Linckia laevigata	109	109	0.5	8e-19	69.8	16371	LC505032.1
Prionocidaris baculosa voucher KNZ-KMR05 mitochondrion, complete genome	Prionocidaris baculosa	109	109	0.42	8e-19	71.43	15836	NC_050272.1
Astriclypeus mannii mitochondrion, complete genome	Astriclypeus mannii	107	107	0.47	3e-18	70.69	15744	NC_061414.1
Anthenea aspera voucher SS-3103 mitochondrion, complete genome	Anthenea aspera	106	106	0.45	1e-17	71.11	16298	NC_054230.1
Nacospatangus alta mitochondrion, complete genome	Nacospatangus altus	105	105	0.46	1e-17	70.18	15763	NC_023255.1
Thelenota ananas mitochondrion, complete genome	Thelenota ananas	104	104	0.38	3e-17	72.11	15858	NC_059759.1
Echinocrepis rostrata mitochondrion, complete genome	Echinocrepis rostrata	104	104	0.5	3e-17	69.92	15716	NC_083273.1
Protoreaster nodosus voucher HS0084 mitochondrion, complete genome	Protoreaster nodosus	102	102	0.41	1e-16	71.57	16395	NC_054226.1
Culcita novaeguineae voucher IP0474 mitochondrion, complete genome	Culcita novaeguineae	100	100	0.35	4e-16	73.56	16377	NC_054229.1
Araeosoma owstoni mitochondrion, complete genome	Araeosoma owstoni	99.6	99.6	0.42	1e-15	70.81	15704	NC_065302.1
Styracaster yapensis mitochondrion, complete genome	Styracaster yapensis	97.8	97.8	0.4	5e-15	70.92	16360	NC_041450.1
Narcine timlei mitochondrion, complete genome	Narcine timlei	96.9	96.9	0.3	5e-15	74.32	17964	NC_067553.1
Stichopus monotuberculatus mitochondrion, complete genome	Stichopus monotuberculatus	96.9	96.9	0.52	5e-15	69.08	16274	NC_052743.1
Stichopus sp. SF-2010 mitochondrion, complete genome	Stichopus sp. SF-2010	96.9	96.9	0.52	5e-15	69.08	16257	NC_014452.2
Ctenodiscus crispatus mitochondrion, complete genome	Ctenodiscus crispatus	96	96	0.41	2e-14	71.08	16435	NC_071876.1
Carcharhinus amblyrhynchoides mitochondrion, complete genome	Carcharhinus amblyrhynchoides	94.2	94.2	0.45	6e-14	69.92	16705	NC_023948.1
Carcharhinus limbatus mitochondrion, complete genome	Carcharhinus limbatus	94.2	94.2	0.45	6e-14	69.92	16705	NC_057057.1
Pentaceraster mammillatus mitochondrion, complete genome	Pentaceraster mammillatus	92.4	92.4	0.53	2e-13	67.68	16328	OR995619.1

## Sheet: nad4l
Description	Scientific Name	Max Score	Total Score	Query Cover	E value	Per. ident	Acc. Len	Accession
Benthodytes sp. Gxx-2023 mitochondrion, complete genome	Benthodytes sp. Gxx-2023	536	536	1	1e-147	100	17386	OR992091.1
Benthodytes marianensis mitochondrion, complete genome	Benthodytes marianensis	424	424	1	2e-113	91.58	17567	NC_040968.1
Stichopus chloronotus mitochondrion, complete genome	Stichopus chloronotus	181	181	0.88	9e-41	75.19	16249	MZ052220.1
Stichopus chloronotus strain lv mitochondrion, complete genome	Stichopus chloronotus	181	181	0.88	9e-41	75.19	16247	NC_056131.1
Stichopus naso mitochondrion, complete genome	Stichopus naso	150	150	0.91	1e-31	72.2	16239	MZ469138.1
Holothuria polii mitochondrion, complete genome	Holothuria poli	150	150	0.82	5e-31	73.47	15907	LR694133.1
Holothuria scabra mitochondrion, complete genome	Holothuria scabra	150	150	0.84	5e-31	73.2	15779	NC_027086.1
Stichopus horrens isolate Hainan province mitochondrion, complete genome	Stichopus horrens	147	147	0.91	2e-30	71.74	16261	MZ321056.1
Stichopus horrens mitochondrion, complete genome	Stichopus horrens	147	147	0.91	2e-30	71.74	16257	NC_014454.1
Stichopus monotuberculatus mitochondrion, complete genome	Stichopus monotuberculatus	145	145	0.91	6e-30	71.94	16274	NC_052743.1
Stichopus sp. SF-2010 mitochondrion, complete genome	Stichopus sp. SF-2010	145	145	0.91	6e-30	71.94	16257	NC_014452.2
Actinopyga echinites mitochondrion, complete genome	Actinopyga echinites	142	142	0.94	8e-29	71.68	15619	MN793975.1
Phyllophorella liuwutiensis mitochondrion, complete genome	Phyllophorella liuwutiensis	142	142	0.89	8e-29	71.8	15969	NC_057437.1
Stichopus ocellatus mitochondrion, complete genome	Stichopus ocellatus	138	138	0.91	9e-28	71.38	16260	NC_062943.1
Peniagone sp. YYH-2013 mitochondrion, complete genome	Peniagone sp. YYH-2013	123	123	0.42	7e-23	81.6	15507	KF915304.1
Actinopyga lecanora mitochondrion, complete genome	Actinopyga lecanora	114	114	0.85	1e-20	69.88	15568	MW248463.1
Actinopyga lecanora strain hui mitochondrion, complete genome	Actinopyga lecanora	114	114	0.85	1e-20	69.88	15569	NC_057223.1
Thyonella gemmata voucher UF:021831 mitochondrion, complete genome	Thyonella gemmata	113	113	0.86	4e-20	70.41	15696	NC_058589.1
Holothuria spinifera strain huang mitochondrion, complete genome	Holothuria spinifera	112	112	0.8	1e-19	70.66	15835	MW218896.1
Pseudocolochirus violaceus mitochondrion, complete genome	Pseudocolochirus violaceus	112	112	0.94	1e-19	70.63	15756	NC_051967.1
Parastichopus parvimensis mitochondrion, complete genome	Apostichopus parvimensis	106	106	0.88	6e-18	69.2	16120	NC_029699.1
Parastichopus californicus mitochondrion, complete genome	Apostichopus californicus	104	104	0.91	2e-17	68.38	16727	NC_026727.1
Holothuria edulis mitochondrion, complete genome	Holothuria edulis	102	102	0.84	7e-17	68.92	15743	NC_051928.1
Cucumaria pseudocurata tRNA-Pro, tRNA-Asn, tRNA-Leu, tRNA-Trp and tRNA-Val genes, complete sequence, and ND4L gene, complete cds, mitochondrial genes for mitochondrial products	Cucumaria pseudocurata	100	100	0.89	2e-16	69.03	946	AF009351.1
Scotoplanes sp. TT-2017 mitochondrion, complete genome	Scotoplanes sp. TT-2017	98.7	98.7	0.93	8e-16	69.04	15913	LC416624.1
Parastichopus nigripunctatus mitochondrion, complete genome	Parastichopus nigripunctatus	97.8	97.8	0.82	3e-15	68.7	16112	NC_013432.1
Scotoplanes sp. H5 mitochondrion, nearly complete genome	Scotoplanes sp. H5	94.2	94.2	0.93	4e-14	68.68	15501	LC416625.1
Apostichopus japonicus isolate W112 mitochondrion, complete genome	Apostichopus japonicus	93.3	93.3	0.82	4e-14	68.29	16106	KP170618.1
Apostichopus japonicus isolate LO1 mitochondrion, complete genome	Apostichopus japonicus	93.3	93.3	0.82	4e-14	68.29	16106	KP170617.1
Scotoplanes sp. H8 mitochondrion, complete genome	Scotoplanes sp. H8	89.7	89.7	0.93	4e-13	68.33	15910	LC416626.1
Apostichopus japonicus isolate green mitochondrion, complete genome	Apostichopus japonicus	88.7	88.7	0.82	2e-12	67.89	16106	MK208925.1
Apostichopus japonicus isolate H321 mitochondrion, complete genome	Apostichopus japonicus	88.7	88.7	0.82	2e-12	67.89	16100	KP170616.1
Apostichopus japonicus isolate JBRI-0814-Black mitochondrion, complete genome	Apostichopus japonicus	88.7	88.7	0.82	2e-12	67.89	16108	FJ594967.1
Apostichopus japonicus mitochondrial DNA, complete genome, ecotype: black type	Apostichopus japonicus	88.7	88.7	0.82	2e-12	67.89	16105	AB525437.1
Apostichopus japonicus red type mitochondrial DNA, complete genome	Apostichopus japonicus	88.7	88.7	0.82	2e-12	67.89	16103	AB525761.1
Ocnus glacialis mitochondrion, complete genome	Ocnus glacialis	87.8	87.8	0.34	2e-12	78.64	16778	NC_082941.1
Apostichopus japonicus isolate red mitochondrion, complete genome	Apostichopus japonicus	86	86	0.91	5e-12	66.91	16107	MK216561.1
Cucumaria frondosa mitochondrion, complete genome	Cucumaria frondosa	85.1	85.1	0.26	2e-11	83.54	17507	NC_065088.1
Apostichopus japonicus isolate black mitochondrion, complete genome	Apostichopus japonicus	84.2	84.2	0.82	2e-11	67.48	16096	MK216560.1
Apostichopus japonicus isolate FJPT mitochondrion, complete genome	Apostichopus japonicus	84.2	84.2	0.82	2e-11	67.48	16110	PP178709.1
Apostichopus japonicus isolate Red race 02 mitochondrion, complete genome	Apostichopus japonicus	84.2	84.2	0.82	2e-11	67.48	16103	GU557148.1
Apostichopus japonicus isolate Red race 01 mitochondrion, complete genome	Apostichopus japonicus	84.2	84.2	0.82	2e-11	67.48	16103	GU557147.1
Apostichopus japonicus isolate JBRI-0812-Red mitochondrion, complete genome	Apostichopus japonicus	84.2	84.2	0.82	2e-11	67.48	16107	FJ594963.1
Apostichopus japonicus blue type mitochondrial DNA, complete genome	Apostichopus japonicus	84.2	84.2	0.82	2e-11	67.48	16106	AB525760.1
Apostichopus japonicus mitochondrion, complete genome	Apostichopus japonicus	84.2	84.2	0.82	2e-11	67.48	16109	FJ986223.1
Apostichopus japonicus mitochondrion, complete genome	Apostichopus japonicus	84.2	84.2	0.82	2e-11	67.48	16096	EU294194.1
Apostichopus japonicus mitochondrion, complete genome	Apostichopus japonicus	84.2	84.2	0.82	2e-11	67.48	16099	NC_012616.1
Cucumaria miniata mitochondrion, complete genome	Cucumaria miniata	80.6	80.6	0.26	2e-10	82.28	17538	NC_005929.1
Apostichopus japonicus isolate JBRI-0813-Green mitochondrion, complete genome	Apostichopus japonicus	79.7	79.7	0.82	8e-10	67.07	16102	FJ594968.1
Colochirus quadrangularis strain haishen mitochondrion, complete genome	Colochirus quadrangularis	78.8	135	0.59	8e-10	77.98	17277	MW218895.1
Colochirus quadrangularis mitochondrion, complete genome	Colochirus quadrangularis	78.8	135	0.59	8e-10	77.98	17157	NC_051929.1
Onychodactylus zhangyapingi voucher ZY-2306280111 mitochondrion, complete genome	Onychodactylus zhangyapingi	69.8	69.8	0.34	4e-07	76.92	16469	OR789870.1
Onychodactylus zhangyapingi voucher ZY-2306280110 mitochondrion, complete genome	Onychodactylus zhangyapingi	69.8	69.8	0.34	4e-07	76.92	16469	OR789869.1
Onychodactylus zhangyapingi voucher ZY-2306280109 mitochondrion, complete genome	Onychodactylus zhangyapingi	69.8	69.8	0.34	4e-07	76.92	16451	OR789868.1
Onychodactylus zhangyapingi voucher ZY-2306280108 mitochondrion, complete genome	Onychodactylus zhangyapingi	69.8	69.8	0.34	4e-07	76.92	16469	OR789867.1
Onychodactylus zhangyapingi voucher ZY-2306280107 mitochondrion, complete genome	Onychodactylus zhangyapingi	69.8	69.8	0.34	4e-07	76.92	16469	OR789866.1
Onychodactylus zhangyapingi voucher ZY-2306280106 mitochondrion, complete genome	Onychodactylus zhangyapingi	69.8	69.8	0.34	4e-07	76.92	16469	OR789865.1
Onychodactylus zhangyapingi voucher ZY-2306280105 mitochondrion, complete genome	Onychodactylus zhangyapingi	69.8	69.8	0.34	4e-07	76.92	16469	OR789864.1
Onychodactylus zhangyapingi voucher ZY-2306280104 mitochondrion, complete genome	Onychodactylus zhangyapingi	69.8	69.8	0.34	4e-07	76.92	16469	OR789863.1
Onychodactylus zhangyapingi voucher ZY-2306280103 mitochondrion, complete genome	Onychodactylus zhangyapingi	69.8	69.8	0.34	4e-07	76.92	16469	OR789862.1
Onychodactylus zhangyapingi voucher ZY-2306280102 mitochondrion, complete genome	Onychodactylus zhangyapingi	69.8	69.8	0.34	4e-07	76.92	16469	OR789861.1
Onychodactylus zhangyapingi voucher ZY-230519061908 mitochondrion, complete genome	Onychodactylus zhangyapingi	69.8	69.8	0.34	4e-07	76.92	16469	OR789860.1
Onychodactylus zhangyapingi voucher ZY-230519061907 mitochondrion, complete genome	Onychodactylus zhangyapingi	69.8	69.8	0.34	4e-07	76.92	16469	OR789859.1
Onychodactylus zhangyapingi voucher ZY-230519061906 mitochondrion, complete genome	Onychodactylus zhangyapingi	69.8	69.8	0.34	4e-07	76.92	16469	OR789858.1
Onychodactylus zhangyapingi voucher ZY-230519061905 mitochondrion, complete genome	Onychodactylus zhangyapingi	69.8	69.8	0.34	4e-07	76.92	16469	OR789857.1
Onychodactylus zhangyapingi voucher ZY-230519061904 mitochondrion, complete genome	Onychodactylus zhangyapingi	69.8	69.8	0.34	4e-07	76.92	16468	OR789856.1
Onychodactylus zhangyapingi voucher ZY-230519061903 mitochondrion, complete genome	Onychodactylus zhangyapingi	69.8	69.8	0.34	4e-07	76.92	16470	OR789855.1
Onychodactylus zhangyapingi voucher ZY-230519061902 mitochondrion, complete genome	Onychodactylus zhangyapingi	69.8	69.8	0.34	4e-07	76.92	16469	OR789854.1
Onychodactylus zhangyapingi voucher ZY-230519061901 mitochondrion, complete genome	Onychodactylus zhangyapingi	69.8	69.8	0.34	4e-07	76.92	16469	OR789853.1
Onychodactylus zhangyapingi voucher ZY-2306250381 mitochondrion, complete genome	Onychodactylus zhangyapingi	69.8	69.8	0.34	4e-07	76.92	16469	OR789852.1
Onychodactylus zhangyapingi voucher ZY-2306250380 mitochondrion, complete genome	Onychodactylus zhangyapingi	69.8	69.8	0.34	4e-07	76.92	16469	OR789851.1
Onychodactylus zhangyapingi voucher ZY-2306250379 mitochondrion, complete genome	Onychodactylus zhangyapingi	69.8	69.8	0.34	4e-07	76.92	16470	OR789850.1
Onychodactylus zhangyapingi voucher ZY-2306250376 mitochondrion, complete genome	Onychodactylus zhangyapingi	69.8	69.8	0.34	4e-07	76.92	16469	OR789849.1
Onychodactylus zhangyapingi voucher ZY-2306250375 mitochondrion, complete genome	Onychodactylus zhangyapingi	69.8	69.8	0.34	4e-07	76.92	16470	OR789848.1
Onychodactylus zhangyapingi voucher ZY-2306250374 mitochondrion, complete genome	Onychodactylus zhangyapingi	69.8	69.8	0.34	4e-07	76.92	16469	OR789847.1
Onychodactylus zhangyapingi voucher ZY-2306250372 mitochondrion, complete genome	Onychodactylus zhangyapingi	69.8	69.8	0.34	4e-07	76.92	16470	OR789845.1
Onychodactylus zhangyapingi voucher ZY-23062505133 mitochondrion, complete genome	Onychodactylus zhangyapingi	69.8	69.8	0.34	4e-07	76.92	16469	OR789844.1
Onychodactylus zhangyapingi voucher ZY-23062505131 mitochondrion, complete genome	Onychodactylus zhangyapingi	69.8	69.8	0.34	4e-07	76.92	16469	OR789842.1
Onychodactylus zhangyapingi voucher ZY-23062505130 mitochondrion, complete genome	Onychodactylus zhangyapingi	69.8	69.8	0.34	4e-07	76.92	16469	OR789841.1
Onychodactylus zhangyapingi voucher ZY-23062505129 mitochondrion, complete genome	Onychodactylus zhangyapingi	69.8	69.8	0.34	4e-07	76.92	16469	OR789840.1
Onychodactylus zhangyapingi voucher ZY-23062505128 mitochondrion, complete genome	Onychodactylus zhangyapingi	69.8	69.8	0.34	4e-07	76.92	16469	OR789839.1
Onychodactylus zhangyapingi voucher ZY-23062505127 mitochondrion, complete genome	Onychodactylus zhangyapingi	69.8	69.8	0.34	4e-07	76.92	16469	OR789838.1
Onychodactylus zhangyapingi voucher ZY-2306260283 mitochondrion, complete genome	Onychodactylus zhangyapingi	69.8	69.8	0.34	4e-07	76.92	16470	OR789836.1
Onychodactylus zhangyapingi voucher ZY-2306260282 mitochondrion, complete genome	Onychodactylus zhangyapingi	69.8	69.8	0.34	4e-07	76.92	16469	OR789835.1
Onychodactylus zhangyapingi voucher ZY-23062604153 mitochondrion, complete genome	Onychodactylus zhangyapingi	69.8	69.8	0.34	4e-07	76.92	16470	OR789834.1
Onychodactylus zhangyapingi voucher ZY-23062604152 mitochondrion, complete genome	Onychodactylus zhangyapingi	69.8	69.8	0.34	4e-07	76.92	16469	OR789833.1
Onychodactylus zhangyapingi voucher ZY-23062604151 mitochondrion, complete genome	Onychodactylus zhangyapingi	69.8	69.8	0.34	4e-07	76.92	16469	OR789832.1
Onychodactylus zhangyapingi voucher ZY-23062607139 mitochondrion, complete genome	Onychodactylus zhangyapingi	69.8	69.8	0.34	4e-07	76.92	16469	OR789830.1
Onychodactylus zhangyapingi voucher ZY-23062607135 mitochondrion, complete genome	Onychodactylus zhangyapingi	69.8	69.8	0.34	4e-07	76.92	16468	OR789828.1
Onychodactylus zhangyapingi voucher ZY-23051606107 mitochondrion, complete genome	Onychodactylus zhangyapingi	69.8	69.8	0.34	4e-07	76.92	16470	OR789826.1
Onychodactylus zhangyapingi voucher ZY-23051606096 mitochondrion, complete genome	Onychodactylus zhangyapingi	69.8	69.8	0.34	4e-07	76.92	16469	OR789822.1
Onychodactylus zhangyapingi voucher ZY-23062406103 mitochondrion, complete genome	Onychodactylus zhangyapingi	69.8	69.8	0.34	4e-07	76.92	16468	OR789821.1
Onychodactylus zhangyapingi voucher ZY-23062406102 mitochondrion, complete genome	Onychodactylus zhangyapingi	69.8	69.8	0.34	4e-07	76.92	16470	OR789820.1
Onychodactylus zhangyapingi voucher ZY-23062406101 mitochondrion, complete genome	Onychodactylus zhangyapingi	69.8	69.8	0.34	4e-07	76.92	16470	OR789819.1
Onychodactylus zhangyapingi voucher ZY-23051606128 mitochondrion, complete genome	Onychodactylus zhangyapingi	69.8	69.8	0.34	4e-07	76.92	16469	OR789817.1
Onychodactylus zhangyapingi voucher ZY-23051606127 mitochondrion, complete genome	Onychodactylus zhangyapingi	69.8	69.8	0.34	4e-07	76.92	16470	OR789816.1
Onychodactylus zhangyapingi voucher ZY-23062206125 mitochondrion, complete genome	Onychodactylus zhangyapingi	69.8	69.8	0.34	4e-07	76.92	16469	OR789815.1

[truncated: 3 more sheets: atp6, atp8, cytb]
