# Supplementary material for: A novel deep-benthic sea cucumber species of Benthodytes (Holothuroidea, Elasipodida, Psychropotidae) and its comprehensive mitochondrial genome sequencing and evolutionary analysis
Source: BMC Genomics. 2024 Jul 13;25:689. doi: 10.1186/s12864-024-10607-5 (PMC11245801; doi:10.1186/s12864-024-10607-5)
Supplement: Supplementary file 4 — Supplementary Material 4: Table S3. Homology comparison analysis of Benthodytes sp. Gxx-2023 mitochondrial proteins. [file 12864_2024_10607_MOESM4_ESM.xlsx]

## Sheet: nad1
Description	Scientific Name	Max Score	Total Score	Query Cover	E value	Per. ident	Acc. Len	Accession
NADH dehydrogenase subunit 1 [Benthodytes sp. Gxx-2023]	Benthodytes sp. Gxx-2023	624	624	1	0	100	323	WRK19250.1
NADH dehydrogenase subunit 1 [Benthodytes marianensis]	Benthodytes marianensis	613	613	1	0	97.21	323	YP_009558637.1
NADH dehydrogenase subunit 1 [Thyonella gemmata]	Thyonella gemmata	422	422	0.92	4e-145	77.18	323	YP_010191968.1
NADH dehydrogenase subunit 1 [Phyllophorella liuwutiensis]	Phyllophorella liuwutiensis	416	416	0.98	1e-142	75.47	323	YP_010161651.1
NADH dehydrogenase subunit 1 [Synallactes sp. Y30071]	Synallactes sp. Y30071	429	429	1	7e-148	75.23	323	QOP62906.1
NADH dehydrogenase subunit 1 [Thelenota ananas]	Thelenota ananas	443	443	0.98	3e-153	75.16	323	YP_010233774.1
NADH dehydrogenase subunit 1 [Cucumaria frondosa]	Cucumaria frondosa	411	411	0.98	1e-140	75.16	323	YP_010429280.1
NADH dehydrogenase subunit 1 [Holothuria scabra]	Holothuria scabra	423	423	0.98	3e-145	75.08	323	YP_009139040.1
NADH dehydrogenase subunit 1 [Holothuria leucospilota]	Holothuria leucospilota	414	414	0.98	1e-141	74.92	323	UYX57839.1
NADH dehydrogenase subunit 1 [Holothuria leucospilota]	Holothuria leucospilota	412	412	0.98	4e-141	74.92	323	ULR86809.1
NADH dehydrogenase subunit 1 [Stichopus horrens]	Stichopus horrens	421	421	0.98	2e-144	74.84	323	YP_003856745.1
NADH dehydrogenase subunit 1 [Apostichopus parvimensis]	Apostichopus parvimensis	428	428	0.98	2e-147	74.76	323	YP_009239176.1
NADH dehydrogenase subunit 1 [Apostichopus californicus]	Apostichopus californicus	428	428	0.98	3e-147	74.76	323	YP_009128913.1
NADH dehydrogenase subunit 1 [Apostichopus japonicus]	Apostichopus japonicus	427	427	0.98	8e-147	74.76	323	BAI45126.1
NADH dehydrogenase subunit 1 [Apostichopus japonicus]	Apostichopus japonicus	427	427	0.98	9e-147	74.76	323	ADD46407.1
NADH dehydrogenase subunit 1 [Holothuria leucospilota]	Holothuria leucospilota	412	412	0.98	6e-141	74.61	323	YP_009751180.1
NADH dehydrogenase subunit 1 [Holothuria leucospilota]	Holothuria leucospilota	411	411	0.98	1e-140	74.61	323	QNN01428.1
NADH dehydrogenase subunit 1 [Stichopus ocellatus]	Stichopus ocellatus	436	436	0.98	2e-150	74.53	323	YP_010370171.1
NADH dehydrogenase subunit 1 [Isostichopus badionotus]	Isostichopus badionotus	417	417	0.98	3e-143	74.53	323	QXG82907.1
NADH dehydrogenase subunit 1 [Stichopus horrens]	Stichopus horrens	417	417	0.98	5e-143	74.53	323	QJS34734.1
NADH dehydrogenase subunit 1 [Parastichopus nigripunctatus]	Parastichopus nigripunctatus	426	426	0.98	2e-146	74.45	323	YP_003264315.1
NADH dehydrogenase subunit 1 [Apostichopus japonicus]	Apostichopus japonicus	425	425	0.98	3e-146	74.45	323	ACM66309.1
NADH dehydrogenase subunit 1 [Cucumaria miniata]	Cucumaria miniata	422	422	0.98	3e-145	74.21	323	YP_025934.1
NADH dehydrogenase subunit 1 [Holothuria spinifera]	Holothuria spinifera	408	408	0.98	2e-139	74.21	323	YP_009739766.1
NADH dehydrogenase subunit 1 [Apostichopus japonicus]	Apostichopus japonicus	426	426	0.98	2e-146	74.13	323	ACQ99212.1
NADH dehydrogenase subunit 1 [Apostichopus japonicus]	Apostichopus japonicus	423	423	0.98	2e-145	74.13	323	YP_002836165.1
NADH dehydrogenase subunit 1 [Apostichopus japonicus]	Apostichopus japonicus	422	422	0.98	3e-145	74.13	323	ACM66296.1
NADH dehydrogenase subunit 1 [Holothuria hilla]	Holothuria hilla	411	411	0.98	1e-140	74.13	323	QUL58696.1
NADH dehydrogenase subunit 1 [Stichopus monotuberculatus]	Stichopus monotuberculatus	422	422	1	7e-145	73.99	323	YP_009989813.1
NADH dehydrogenase subunit 1 [Bohadschia argus]	Bohadschia argus	462	462	0.98	1e-160	73.9	323	YP_010296741.1
NADH dehydrogenase subunit 1 [Stichopus sp. SF-2010]	Stichopus sp. SF-2010	421	421	1	1e-144	73.68	323	YP_003856719.1
NADH dehydrogenase subunit 1 [Actinopyga echinites]	Actinopyga echinites	429	429	0.98	9e-148	73.5	323	QUL61395.1
NADH dehydrogenase subunit 1 [Neocucumis proteus]	Neocucumis proteus	418	418	1	2e-143	73.37	323	QXQ00019.1
NADH dehydrogenase subunit 1 [Pseudocolochirus violaceus]	Pseudocolochirus violaceus	430	430	0.97	6e-148	73.33	325	YP_009973270.1
NADH dehydrogenase subunit 1 [Actinopyga lecanora]	Actinopyga lecanora	440	440	0.98	3e-152	73.27	323	QWE50465.1
NADH dehydrogenase subunit 1 [Actinopyga lecanora]	Actinopyga lecanora	439	439	0.98	7e-152	73.27	323	YP_010156072.1
NADH dehydrogenase subunit 1 [Holothuria fuscogilva]	Holothuria fuscogilva	425	425	0.99	3e-146	72.67	323	QXQ00045.1
NADH dehydrogenase subunit 1 [Holothuria spinifera]	Holothuria spinifera	412	412	0.99	4e-141	72.67	323	QQY85595.1
NADH dehydrogenase subunit 1 [Scotoplanes sp. TT-2017]	Scotoplanes sp. TT-2017	428	428	0.99	3e-147	69.47	322	BBF98405.1
NADH dehydrogenase subunit 1 [Scotoplanes sp. H8]	Scotoplanes sp. H8	428	428	0.99	3e-147	69.16	322	BBF98431.1
NADH dehydrogenase subunit 1 [Solegnathus spinosissimus]	Solegnathus spinosissimus	412	412	0.96	5e-141	66.13	324	YP_010028662.1
NADH dehydrogenase subunit 1 [Pterygotrigla ryukyuensis]	Pterygotrigla ryukyuensis	409	409	0.98	6e-140	66.04	324	BBB04442.1
NADH dehydrogenase subunit 1 [Leptophilypnus panamensis]	Leptophilypnus panamensis	422	422	0.96	7e-145	65.92	324	AAX54613.1
NADH dehydrogenase subunit 1 [Leptophilypnus fluviatilis]	Leptophilypnus fluviatilis	416	416	0.98	2e-142	65.83	324	AAX54614.1
NADH dehydrogenase subunit 1 [Leptophilypnus fluviatilis]	Leptophilypnus fluviatilis	416	416	0.98	2e-142	65.83	324	AAX54615.1
NADH dehydrogenase subunit 1 [Negaprion brevirostris]	Negaprion brevirostris	417	417	0.94	5e-143	65.57	324	YP_010714607.1
NADH dehydrogenase subunit 1 [Leptophilypnus fluviatilis]	Leptophilypnus fluviatilis	414	414	0.98	7e-142	65.52	324	AAX54616.1
NADH dehydrogenase subunit 1 [Notropis texanus]	Notropis texanus	412	412	0.96	5e-141	65.5	324	YP_010976210.1
NADH dehydrogenase subunit 1 [Carcharhinus acronotus]	Carcharhinus acronotus	417	417	0.94	7e-143	65.25	324	YP_009027732.1
NADH dehydrogenase subunit 1 [Pimephales promelas]	Pimephales promelas	411	411	0.96	1e-140	65.18	324	YP_009172438.1
NADH dehydrogenase subunit 1 [Pimephales promelas]	Pimephales promelas	411	411	0.96	1e-140	65.18	324	ANJ04214.1
NADH dehydrogenase subunit 1 [Siphateles bicolor thalassinus]	Siphateles bicolor thalassinus	411	411	0.96	2e-140	65.18	324	UXB57340.1
NADH dehydrogenase subunit 1 [Notropis chrosomus]	Notropis chrosomus	411	411	0.96	2e-140	65.18	324	YP_009348956.1
NADH dehydrogenase subunit 1 [Luxilus chrysocephalus]	Luxilus chrysocephalus	410	410	0.96	2e-140	65.18	324	YP_009348644.1
NADH dehydrogenase subunit 1 [Hybopsis lineapunctata]	Hybopsis lineapunctata	410	410	0.96	3e-140	65.18	324	YP_009348722.1
NADH dehydrogenase subunit 1 [Pimephales notatus]	Pimephales notatus	410	410	0.96	3e-140	65.18	324	AUW54369.1
NADH dehydrogenase subunit 1 [Gazza minuta]	Gazza minuta	411	411	0.97	1e-140	64.87	323	YP_009116550.1
NADH dehydrogenase subunit 1 [Rhinichthys osculus]	Rhinichthys osculus	412	412	0.96	7e-141	64.86	324	UXB56352.1
NADH dehydrogenase subunit 1 [Rhinichthys falcatus]	Rhinichthys falcatus	411	411	0.96	8e-141	64.86	324	YP_010501455.1
NADH dehydrogenase subunit 1 [Luxilus pilsbryi]	Luxilus pilsbryi	410	410	0.96	3e-140	64.86	324	YP_010976184.1
NADH dehydrogenase subunit 1 [Hybopsis amnis]	Hybopsis amnis	410	410	0.96	4e-140	64.86	324	YP_010887989.1
NADH dehydrogenase subunit 1 [Notropis greenei]	Notropis greenei	409	409	0.96	6e-140	64.86	324	YP_010887963.1
NADH dehydrogenase subunit 1 [Leuciscus idus]	Leuciscus idus	409	409	0.96	7e-140	64.86	324	YP_010381347.1
NADH dehydrogenase subunit 1 [Notropis simus pecosensis]	Notropis simus pecosensis	409	409	0.96	8e-140	64.86	324	QPF22381.1
NADH dehydrogenase subunit 1 [Gobiomorphus coxii]	Gobiomorphus coxii	418	418	0.98	3e-143	64.78	324	WXA64458.1
NADH dehydrogenase subunit 1 [Rhinichthys osculus]	Rhinichthys osculus	411	411	0.96	1e-140	64.54	324	ALM88016.1
NADH dehydrogenase subunit 1 [Rhinichthys osculus]	Rhinichthys osculus	411	411	0.96	1e-140	64.54	324	UXB57301.1
NADH dehydrogenase subunit 1 [Rhinichthys cataractae]	Rhinichthys cataractae	410	410	0.96	3e-140	64.54	324	QPF96721.1
NADH dehydrogenase subunit 1 [Rhinichthys falcatus]	Rhinichthys falcatus	410	410	0.96	4e-140	64.54	324	UXB57873.1
NADH dehydrogenase subunit 1 [Rhinichthys osculus]	Rhinichthys osculus	409	409	0.96	5e-140	64.54	324	ALJ02145.1
NADH dehydrogenase subunit 1 [Algansea lacustris]	Algansea lacustris	408	408	0.96	2e-139	64.54	324	YP_009311502.1
NADH dehydrogenase subunit 1 [Chiloscyllium punctatum]	Chiloscyllium punctatum	418	418	0.95	2e-143	64.52	324	YP_005088199.1
NADH dehydrogenase subunit 1 [Dormitator maculatus]	Dormitator maculatus	419	419	0.98	7e-144	64.47	324	WNH18695.1
NADH dehydrogenase subunit 1 [Dormitator maculatus]	Dormitator maculatus	419	419	0.98	1e-143	64.47	324	AAX54630.1
NADH dehydrogenase subunit 1 [Eleotris klunzingerii]	Eleotris klunzingerii	416	416	0.98	1e-142	64.35	324	QCG70142.1
NADH dehydrogenase subunit 1 [Gobiomorphus australis]	Gobiomorphus australis	417	417	0.98	7e-143	64.15	324	WXA64471.1
NADH dehydrogenase subunit 1 [Rhinichthys osculus]	Rhinichthys osculus	412	412	0.98	4e-141	64.15	324	UXB56742.1
NADH dehydrogenase subunit 1 [Brosme brosme]	Brosme brosme	410	410	0.98	3e-140	64.04	324	YP_010381334.1
NADH dehydrogenase subunit 1 [Tanakia limbata]	Tanakia limbata	418	418	0.98	2e-143	63.95	323	BCI48878.1
NADH dehydrogenase subunit 1 [Rhinichthys osculus]	Rhinichthys osculus	411	411	0.98	9e-141	63.84	324	QPF22654.1
NADH dehydrogenase subunit 1 [Rhinichthys osculus]	Rhinichthys osculus	411	411	0.98	9e-141	63.84	324	UXB56547.1
NADH dehydrogenase subunit 1 [Rhinichthys osculus]	Rhinichthys osculus	411	411	0.98	1e-140	63.84	324	UXB57210.1
NADH dehydrogenase subunit 1 [Platygobio gracilis]	Platygobio gracilis	411	411	0.98	1e-140	63.84	324	YP_009311554.1
NADH dehydrogenase subunit 1 [Luxilus cornutus]	Luxilus cornutus	409	409	0.98	6e-140	63.84	324	YP_009348748.1
NADH dehydrogenase subunit 1 [Scomber scombrus]	Scomber scombrus	411	411	0.98	2e-140	63.72	324	YP_138205.1
NADH dehydrogenase subunit 1 [Acheilognathus majusculus]	Acheilognathus majusculus	420	420	0.98	3e-144	63.64	323	BCI48835.1
NADH dehydrogenase subunit 1 [Tanakia lanceolata]	Tanakia lanceolata	420	420	0.98	4e-144	63.64	323	BCI48873.1
NADH dehydrogenase subunit 1 [Tanakia lanceolata]	Tanakia lanceolata	420	420	0.98	5e-144	63.64	323	BCI48874.1
NADH dehydrogenase subunit 1 [Micrognathus andersonii]	Micrognathus andersonii	409	409	0.98	7e-140	63.55	326	AQM57214.1
NADH dehydrogenase subunit 1 [Rhinichthys osculus]	Rhinichthys osculus	412	412	0.98	7e-141	63.52	324	UXB57561.1
NADH dehydrogenase subunit 1 [Rhinichthys osculus]	Rhinichthys osculus	411	411	0.98	1e-140	63.52	324	UXB56482.1
NADH dehydrogenase subunit 1 [Rhinichthys osculus]	Rhinichthys osculus	411	411	0.98	1e-140	63.52	324	UXB56560.1
NADH dehydrogenase subunit 1 [Rhinichthys cataractae]	Rhinichthys cataractae	410	410	0.98	2e-140	63.52	324	AUW54707.1
NADH dehydrogenase subunit 1 [Leuciscus oxyrrhis]	Leuciscus oxyrrhis	409	409	0.98	6e-140	63.52	324	YP_009234339.1
NADH dehydrogenase subunit 1 [Tanakia lanceolata]	Tanakia lanceolata	419	419	0.98	6e-144	63.32	323	BCI48875.1
NADH dehydrogenase subunit 1 [Rhinichthys evermanni]	Rhinichthys evermanni	412	412	0.98	7e-141	63.21	324	YP_010498589.1
NADH dehydrogenase subunit 1 [Rhinichthys umatilla]	Rhinichthys umatilla	410	410	0.98	2e-140	63.21	324	YP_010501494.1
NADH dehydrogenase subunit 1 [Rhinichthys cataractae]	Rhinichthys cataractae	410	410	0.98	2e-140	63.21	324	YP_009348917.1
NADH dehydrogenase subunit 1 [Rhinichthys cataractae]	Rhinichthys cataractae	410	410	0.98	2e-140	62.89	324	UXB56599.1
NADH dehydrogenase subunit 1 [Rhinichthys cataractae]	Rhinichthys cataractae	410	410	0.98	3e-140	62.89	324	UXB59511.1

## Sheet: nad2
Description	Scientific Name	Max Score	Total Score	Query Cover	E value	Per. ident	Acc. Len	Accession
NADH dehydrogenase subunit 2 [Benthodytes sp. Gxx-2023]	Benthodytes sp. Gxx-2023	643	643	1	0	100	346	WRK19251.1
NADH dehydrogenase subunit 2 [Benthodytes marianensis]	Benthodytes marianensis	620	620	1	0	95.95	346	YP_009558638.1
NADH dehydrogenase subunit 2 [Actinopyga echinites]	Actinopyga echinites	330	330	0.83	5e-108	65.52	347	QUL61396.1
NADH dehydrogenase subunit 2 [Scotoplanes sp. TT-2017]	Scotoplanes sp. TT-2017	388	388	0.92	8e-131	64.71	347	BBF98406.1
NADH dehydrogenase subunit 2 [Scotoplanes sp. H5]	Scotoplanes sp. H5	387	387	0.92	1e-130	64.71	347	BBF98419.1
NADH dehydrogenase subunit 2 [Scotoplanes sp. H8]	Scotoplanes sp. H8	387	387	0.92	2e-130	64.71	347	BBF98432.1
NADH dehydrogenase subunit 2 [Phyrella fragilis]	Phyrella fragilis	339	339	0.88	1e-111	64.61	345	QXQ00033.1
NADH dehydrogenase subunit 2 [Stichopus naso]	Stichopus naso	335	335	0.91	3e-110	64.35	348	UDN41911.1
NADH dehydrogenase subunit 2 [Peniagone sp. YYH-2013]	Peniagone sp. YYH-2013	384	384	1	3e-129	64.27	347	AHH93108.1
NADH dehydrogenase subunit 2 [Thyonella gemmata]	Thyonella gemmata	322	322	0.88	7e-105	64.26	334	YP_010191969.1
NADH dehydrogenase subunit 2 [Stichopus monotuberculatus]	Stichopus monotuberculatus	319	319	0.91	1e-103	63.92	348	YP_009989814.1
NADH dehydrogenase subunit 2 [Stichopus sp. SF-2010]	Stichopus sp. SF-2010	319	319	0.91	1e-103	63.92	344	YP_003856720.1
NADH dehydrogenase subunit 2 [Isostichopus badionotus]	Isostichopus badionotus	343	343	0.98	5e-113	63.85	348	QXG82908.1
NADH dehydrogenase subunit 2 [Cucumaria frondosa]	Cucumaria frondosa	310	310	0.88	3e-100	63.61	347	YP_010429281.1
NADH dehydrogenase subunit 2 [Stichopus horrens]	Stichopus horrens	343	343	0.98	6e-113	63.56	348	QJS34735.1
NADH dehydrogenase subunit 2 [Stichopus chloronotus]	Stichopus chloronotus	325	325	0.92	6e-106	63.44	348	YP_010118242.1
NADH dehydrogenase subunit 2 [Stichopus horrens]	Stichopus horrens	322	322	0.93	7e-105	63.35	348	YP_003856746.1
NADH dehydrogenase subunit 2 [Stichopus ocellatus]	Stichopus ocellatus	336	336	0.91	2e-110	63.29	348	YP_010370172.1
NADH dehydrogenase subunit 2 [Phyllophorella liuwutiensis]	Phyllophorella liuwutiensis	311	311	1	8e-101	63.11	346	YP_010161652.1
NADH dehydrogenase subunit 2 [Stichopus horrens]	Stichopus horrens	323	323	0.93	2e-105	63.04	348	USQ67460.1
NADH dehydrogenase subunit 2 [Neocucumis proteus]	Neocucumis proteus	327	327	0.88	6e-107	62.99	346	QXQ00020.1
NADH dehydrogenase subunit 2 [Bohadschia argus]	Bohadschia argus	347	347	0.99	1e-114	62.68	346	YP_010296742.1
NADH dehydrogenase subunit 2 [Thelenota ananas]	Thelenota ananas	352	352	0.99	1e-116	62.32	347	YP_010233773.1
NADH dehydrogenase subunit 2 [Apostichopus californicus]	Apostichopus californicus	343	343	0.91	2e-113	62.26	347	YP_009128914.1
NADH dehydrogenase subunit 2 [Holothuria spinifera]	Holothuria spinifera	353	353	0.99	6e-117	62.21	347	QQY85596.1
NADH dehydrogenase subunit 2 [Holothuria scabra]	Holothuria scabra	345	345	0.99	7e-114	62.21	347	YP_009139041.1
NADH dehydrogenase subunit 2 [Holothuria spinifera]	Holothuria spinifera	345	345	0.99	8e-114	62.21	347	YP_009739767.1
NADH dehydrogenase subunit 2 [Holothuria hilla]	Holothuria hilla	335	335	0.99	6e-110	62.21	347	QUL58697.1
NADH dehydrogenase subunit 2 [Apostichopus japonicus]	Apostichopus japonicus	342	342	0.91	7e-113	61.95	347	ACM66284.1
NADH dehydrogenase subunit 2 [Apostichopus japonicus]	Apostichopus japonicus	342	342	0.91	1e-112	61.95	347	AJF41586.1
NADH dehydrogenase subunit 2 [Apostichopus japonicus]	Apostichopus japonicus	341	341	0.91	3e-112	61.64	347	AZZ06343.1
NADH dehydrogenase subunit 2 [Apostichopus japonicus]	Apostichopus japonicus	340	340	0.91	7e-112	61.64	347	ADD46408.1
NADH dehydrogenase subunit 2 [Apostichopus japonicus]	Apostichopus japonicus	340	340	0.91	7e-112	61.64	347	YP_002836166.1
NADH dehydrogenase subunit 2 [Apostichopus japonicus]	Apostichopus japonicus	340	340	0.91	9e-112	61.64	347	ADD46422.1
NADH dehydrogenase subunit 2 [Parastichopus nigripunctatus]	Parastichopus nigripunctatus	328	328	0.91	3e-107	61.64	347	YP_003264316.1
NADH dehydrogenase subunit 2 [Apostichopus parvimensis]	Apostichopus parvimensis	342	342	0.91	8e-113	61.32	347	YP_009239177.1
NADH dehydrogenase subunit 2 [Apostichopus japonicus]	Apostichopus japonicus	338	338	0.91	4e-111	61.32	347	ABX59375.1
NADH dehydrogenase subunit 2 [Holothuria edulis]	Holothuria edulis	343	343	0.99	5e-113	61.05	347	YP_009971621.1
NADH dehydrogenase subunit 2 [Pseudocolochirus violaceus]	Pseudocolochirus violaceus	368	368	0.99	8e-123	60.87	348	YP_009973271.1
NADH dehydrogenase subunit 2 [Synallactes sp. Y30071]	Synallactes sp. Y30071	322	322	0.99	5e-105	60.76	347	QOP62907.1
NADH dehydrogenase subunit 2 [Cercodemas anceps]	Cercodemas anceps	349	349	0.98	1e-115	60	348	YP_010043454.1
NADH dehydrogenase subunit 2 [Actinopyga lecanora]	Actinopyga lecanora	338	338	0.99	3e-111	60	347	QWE50466.1
NADH dehydrogenase subunit 2 [Holothuria fuscogilva]	Holothuria fuscogilva	381	381	0.99	4e-128	59.88	347	QXQ00046.1
NADH dehydrogenase subunit 2 [Holothuria leucospilota]	Holothuria leucospilota	358	358	0.99	7e-119	59.88	347	YP_009751181.1
NADH dehydrogenase subunit 2 [Holothuria leucospilota]	Holothuria leucospilota	357	357	0.99	1e-118	59.88	347	QNN01429.1
NADH dehydrogenase subunit 2 [Holothuria leucospilota]	Holothuria leucospilota	357	357	0.99	2e-118	59.88	347	ULR86810.1
NADH dehydrogenase subunit 2 [Holothuria pervicax]	Holothuria pervicax	328	328	0.99	3e-107	59.88	347	YP_009726153.1
NADH dehydrogenase subunit 2 [Colochirus quadrangularis]	Colochirus quadrangularis	318	318	0.9	4e-103	59.68	348	QQY85572.1
NADH dehydrogenase subunit 2 [Colochirus quadrangularis]	Colochirus quadrangularis	317	317	0.9	5e-103	59.68	348	YP_009971642.1
NADH dehydrogenase subunit 2 [Holothuria forskali]	Holothuria forskali	334	334	0.99	1e-109	59.59	347	YP_003457269.1
NADH dehydrogenase subunit 2 [Holothuria leucospilota]	Holothuria leucospilota	354	354	0.99	2e-117	59.3	347	UYX57840.1
NADH dehydrogenase subunit 2 [Actinopyga lecanora]	Actinopyga lecanora	337	337	0.99	1e-110	59.3	347	YP_010156073.1
NADH dehydrogenase subunit 2 [Echinometra lucunter]	Echinometra lucunter	323	323	0.94	3e-105	53.82	352	BAD67411.1
NADH dehydrogenase subunit 2 [Echinocrepis rostrata]	Echinocrepis rostrata	314	314	0.91	1e-101	53.48	352	YP_010963413.1
NADH dehydrogenase subunit 2 [Echinocardium cordatum]	Echinocardium cordatum	328	328	0.91	3e-107	53.29	352	YP_003457230.1
NADH dehydrogenase subunit 2 [Mespilia globulus]	Mespilia globulus	315	315	0.98	3e-102	53.03	352	YP_009369654.1
NADH dehydrogenase subunit 2 [Echinostrephus aciculatus]	Echinostrephus aciculatus	317	317	0.91	6e-103	52.98	352	BAD67419.1
NADH dehydrogenase subunit 2 [Colobocentrotus atratus]	Colobocentrotus atratus	304	304	0.91	7e-98	52.83	352	BAD67414.1
NADH dehydrogenase subunit 2 [Echinometra mathaei]	Echinometra mathaei	320	320	0.93	4e-104	52.47	352	WRK21535.1
NADH dehydrogenase subunit 2 [Echinometra vanbrunti]	Echinometra vanbrunti	325	325	0.97	3e-106	52.37	352	BAD67412.1
NADH dehydrogenase subunit 2 [Loxechinus albus]	Loxechinus albus	313	313	0.93	2e-101	52.32	352	YP_009019246.1
NADH dehydrogenase subunit 2 [Mesocentrotus franciscanus]	Mesocentrotus franciscanus	314	314	0.91	1e-101	52.22	352	YP_009034245.1
NADH dehydrogenase subunit 2 [Mesocentrotus nudus]	Mesocentrotus nudus	311	311	0.91	9e-101	52.22	352	YP_007626980.1
NADH dehydrogenase subunit 2 [Echinometra sp. C]	Echinometra sp. C	320	320	0.93	5e-104	52.16	352	BAD67410.1
NADH dehydrogenase subunit 2 [Echinometra oblonga]	Echinometra oblonga	316	316	0.93	2e-102	52.16	352	BAD67408.1
NADH dehydrogenase subunit 2 [Hemicentrotus pulcherrimus]	Hemicentrotus pulcherrimus	315	315	0.93	7e-102	52.15	352	YP_009019259.1
NADH dehydrogenase subunit 2 [Hemicentrotus pulcherrimus]	Hemicentrotus pulcherrimus	315	315	0.93	7e-102	52.15	352	AGS17216.1
NADH dehydrogenase subunit 2 [Tripneustes gratilla]	Tripneustes gratilla	317	317	0.94	7e-103	52.13	352	ARO89826.1
NADH dehydrogenase subunit 2 [Tripneustes gratilla]	Tripneustes gratilla	317	317	0.94	8e-103	52.13	352	WKW91730.1
NADH dehydrogenase subunit 2 [Tripneustes gratilla]	Tripneustes gratilla	317	317	0.94	9e-103	52.13	352	YP_009369667.1
NADH dehydrogenase subunit 2 [Pseudocentrotus depressus]	Pseudocentrotus depressus	310	310	0.91	5e-100	51.9	352	YP_009019285.1
NADH dehydrogenase subunit 2 [Eucidaris tribuloides]	Eucidaris tribuloides	305	305	0.99	4e-98	51.86	352	QEF30129.1
NADH dehydrogenase subunit 2 [Eucidaris tribuloides]	Eucidaris tribuloides	305	305	0.99	7e-98	51.86	352	QEF30116.1
NADH dehydrogenase subunit 2 [Heterocentrotus trigonarius]	Heterocentrotus trigonarius	326	326	0.97	3e-106	51.78	352	BAD67416.1
NADH dehydrogenase subunit 2 [Temnopleurus toreumaticus]	Temnopleurus toreumaticus	311	311	0.98	2e-100	51.75	352	YP_009344330.1
NADH dehydrogenase subunit 2 [Heliocidaris crassispina]	Heliocidaris crassispina	317	317	0.91	1e-102	51.72	352	QDO72186.1
NADH dehydrogenase subunit 2 [Heliocidaris crassispina]	Heliocidaris crassispina	317	317	0.91	1e-102	51.72	352	YP_009019298.1
NADH dehydrogenase subunit 2 [Echinometra mathaei]	Echinometra mathaei	315	315	0.93	4e-102	51.7	352	BAD67407.1
NADH dehydrogenase subunit 2 [Eucidaris tribuloides]	Eucidaris tribuloides	305	305	0.99	3e-98	51.58	352	QEF30103.1
NADH dehydrogenase subunit 2 [Eucidaris tribuloides]	Eucidaris tribuloides	305	305	0.99	5e-98	51.58	352	YP_009917230.1
NADH dehydrogenase subunit 2 [Echinostrephus molaris]	Echinostrephus molaris	319	319	0.94	9e-104	51.52	352	BAD67420.1
NADH dehydrogenase subunit 2 [Heterocentrotus mammillatus]	Heterocentrotus mammillatus	322	322	0.97	8e-105	51.48	352	YP_009369641.1
NADH dehydrogenase subunit 2 [Heterocentrotus mammillatus]	Heterocentrotus mammillatus	321	321	0.97	3e-104	51.48	352	BAD67415.1
NADH dehydrogenase subunit 2 [Pseudocentrotus depressus]	Pseudocentrotus depressus	307	307	0.91	5e-99	51.42	352	AXY87998.1
NADH dehydrogenase subunit 2 [Strongylocentrotus intermedius]	Strongylocentrotus intermedius	309	309	0.91	1e-99	51.41	352	YP_009019272.1
NADH dehydrogenase subunit 2 [Glyptocidaris crenularis]	Glyptocidaris crenularis	313	313	0.93	2e-101	51.39	352	YP_009331767.1
NADH dehydrogenase subunit 2 [Sterechinus neumayeri]	Sterechinus neumayeri	309	309	0.91	1e-99	51.26	352	YP_009138158.1
NADH dehydrogenase subunit 2 [Echinometra sp. EZ RNK-2018]	Echinometra sp. EZ RNK-2018	319	319	0.93	1e-103	51.23	352	AZA06384.1
NADH dehydrogenase subunit 2 [Echinometra mathaei]	Echinometra mathaei	318	318	0.93	2e-103	51.23	352	YP_009369628.1
NADH dehydrogenase subunit 2 [Strongylocentrotus intermedius]	Strongylocentrotus intermedius	310	310	0.93	3e-100	51.23	352	QDO72197.1
NADH dehydrogenase subunit 2 [Lytechinus variegatus]	Lytechinus variegatus	316	316	0.94	2e-102	51.22	352	YP_009487499.1
NADH dehydrogenase subunit 2 [Strongylocentrotus droebachiensis]	Strongylocentrotus droebachiensis	308	308	0.91	2e-99	51.1	352	YP_001527853.1
NADH dehydrogenase subunit 2 [Allocentrotus fragilis]	Allocentrotus fragilis	307	307	0.91	5e-99	51.1	352	AGS17188.1
NADH dehydrogenase subunit 2 [Echinometra sp. A]	Echinometra sp. A	317	317	0.93	9e-103	50.93	352	BAD67409.1
NADH dehydrogenase subunit 2 [Heliocidaris crassispina]	Heliocidaris crassispina	307	307	0.91	5e-99	50.78	352	BAD67417.1
NADH dehydrogenase subunit 2 [Strongylocentrotus droebachiensis]	Strongylocentrotus droebachiensis	306	306	0.91	1e-98	50.78	352	AGS17175.1
NADH dehydrogenase subunit 2 [Nacospatangus altus]	Nacospatangus altus	305	305	0.91	3e-98	50.78	352	YP_008994263.1
NADH dehydrogenase subunit 2 [Stylocidaris reini]	Stylocidaris reini	312	312	0.99	9e-101	50.72	352	YP_009917923.1
NADH dehydrogenase subunit 2 [Strongylocentrotus pallidus]	Strongylocentrotus pallidus	306	306	0.91	2e-98	50.47	352	YP_001527866.1
NADH dehydrogenase subunit 2 [Strongylocentrotus droebachiensis]	Strongylocentrotus droebachiensis	305	305	0.91	3e-98	50.47	352	ABV02416.1

## Sheet: nad3
Description	Scientific Name	Max Score	Total Score	Query Cover	E value	Per. ident	Acc. Len	Accession
NADH dehydrogenase subunit 3 [Benthodytes sp. Gxx-2023]	Benthodytes sp. Gxx-2023	216	216	1	4e-70	100	114	WRK19245.1
NADH dehydrogenase subunit 3 [Benthodytes marianensis]	Benthodytes marianensis	210	210	1	9e-68	96.49	114	YP_009558632.1
NADH dehydrogenase subunit 3 [Thyonella gemmata]	Thyonella gemmata	154	154	0.83	2e-45	78.95	114	YP_010191963.1
NADH dehydrogenase subunit 3 [Synallactes sp. Y30071]	Synallactes sp. Y30071	149	149	0.85	6e-44	75.51	114	QOP62901.1
NADH dehydrogenase subunit 3 [Stichopus naso]	Stichopus naso	152	152	0.83	4e-45	74.74	114	UDN41905.1
NADH dehydrogenase subunit 3 [Holothuria leucospilota]	Holothuria leucospilota	172	172	1	9e-53	74.56	114	YP_009751175.1
NADH dehydrogenase subunit 3 [Holothuria leucospilota]	Holothuria leucospilota	171	171	1	1e-52	74.56	114	QNN01423.1
NADH dehydrogenase subunit 3 [Holothuria hilla]	Holothuria hilla	170	170	1	6e-52	74.56	114	QUL58691.1
NADH dehydrogenase subunit 3 [Colochirus quadrangularis]	Colochirus quadrangularis	154	154	1	7e-46	74.56	114	YP_009971636.1
NADH dehydrogenase subunit 3 [Neocucumis proteus]	Neocucumis proteus	148	148	1	3e-43	74.56	114	QXQ00014.1
NADH dehydrogenase subunit 3 [Isostichopus badionotus]	Isostichopus badionotus	144	144	0.85	9e-42	74.49	114	QXG82915.1
NADH dehydrogenase subunit 3 [Holothuria fuscocinerea]	Holothuria fuscocinerea	157	157	1	8e-47	73.68	114	QIT06515.1
NADH dehydrogenase subunit 3 [Holothuria spinifera]	Holothuria spinifera	157	157	1	8e-47	73.68	114	YP_009739761.1
NADH dehydrogenase subunit 3 [Pseudocolochirus violaceus]	Pseudocolochirus violaceus	155	155	1	2e-46	73.68	117	YP_009973278.1
NADH dehydrogenase subunit 3 [Stichopus chloronotus]	Stichopus chloronotus	151	151	0.83	2e-44	73.68	114	YP_010118236.1
NADH dehydrogenase subunit 3 [Cucumaria miniata]	Cucumaria miniata	166	166	1	2e-50	72.81	114	YP_025929.1
NADH dehydrogenase subunit 3 [Cucumaria frondosa]	Cucumaria frondosa	164	164	1	2e-49	71.93	114	YP_010429275.1
NADH dehydrogenase subunit 3 [Holothuria fuscogilva]	Holothuria fuscogilva	157	157	1	8e-47	71.93	114	QXQ00040.1
NADH dehydrogenase subunit 3 [Scotoplanes sp. H5]	Scotoplanes sp. H5	127	127	1	4e-35	71.55	114	BBF98426.1
NADH dehydrogenase subunit 3 [Holothuria scabra]	Holothuria scabra	164	164	1	7e-50	71.05	114	YP_009139035.1
NADH dehydrogenase subunit 3 [Holothuria forskali]	Holothuria forskali	163	163	1	2e-49	71.05	114	YP_003457276.1
NADH dehydrogenase subunit 3 [Acaudina molpadioides]	Acaudina molpadioides	159	159	1	6e-48	71.05	114	QGN74731.1
NADH dehydrogenase subunit 3 [Phyllophorella liuwutiensis]	Phyllophorella liuwutiensis	158	158	1	2e-47	71.05	114	YP_010161659.1
NADH dehydrogenase subunit 3 [Holothuria pervicax]	Holothuria pervicax	155	155	1	5e-46	71.05	114	YP_009726147.1
NADH dehydrogenase subunit 3 [Stichopus horrens]	Stichopus horrens	154	154	1	7e-46	71.05	114	QJS34729.1
NADH dehydrogenase subunit 3 [Stichopus sp. SF-2010]	Stichopus sp. SF-2010	154	154	1	9e-46	71.05	114	YP_003856714.1
NADH dehydrogenase subunit 3 [Stichopus horrens]	Stichopus horrens	154	154	1	9e-46	71.05	114	YP_003856740.1
NADH dehydrogenase subunit 3 [Stichopus horrens]	Stichopus horrens	153	153	1	2e-45	71.05	114	USQ67454.1
NADH dehydrogenase subunit 3 [Scotoplanes sp. TT-2017]	Scotoplanes sp. TT-2017	126	126	1	9e-35	70.69	114	BBF98413.1
NADH dehydrogenase subunit 3 [Sinaechinocyamus mai]	Sinaechinocyamus mai	125	125	0.81	3e-34	70.21	116	QFS00171.1
NADH dehydrogenase subunit 3 [Stichopus ocellatus]	Stichopus ocellatus	153	153	1	3e-45	70.18	114	YP_010370166.1
NADH dehydrogenase subunit 3 [Actinopyga lecanora]	Actinopyga lecanora	156	156	1	2e-46	69.83	113	YP_010156067.1
NADH dehydrogenase subunit 3 [Holothuria edulis]	Holothuria edulis	160	160	1	2e-48	69.3	114	YP_009971628.1
NADH dehydrogenase subunit 3 [Actinopyga echinites]	Actinopyga echinites	155	155	1	4e-46	69.3	113	QUL61390.1
NADH dehydrogenase subunit 3 [Holothuria spinifera]	Holothuria spinifera	152	152	1	8e-45	69.3	114	QQY85590.1
NADH dehydrogenase subunit 3 [Bohadschia argus]	Bohadschia argus	149	149	1	1e-43	69.3	114	YP_010296736.1
NADH dehydrogenase subunit 3 [Peniagone sp. YYH-2013]	Peniagone sp. YYH-2013	125	125	1	3e-34	69.3	114	AHH93115.1
NADH dehydrogenase subunit 3 [Pseudocentrotus depressus]	Pseudocentrotus depressus	126	126	0.81	1e-34	69.15	116	YP_009019292.1
NADH dehydrogenase subunit 3 [Stichopus chloronotus]	Stichopus chloronotus	152	152	1	6e-45	68.42	114	USH58727.1
NADH dehydrogenase subunit 3 [Thelenota ananas]	Thelenota ananas	152	152	1	6e-45	68.42	114	YP_010233779.1
NADH dehydrogenase subunit 3 [Tripneustes gratilla]	Tripneustes gratilla	129	129	0.81	1e-35	68.42	116	YP_009369674.1
NADH dehydrogenase subunit 3 [Tripneustes gratilla]	Tripneustes gratilla	128	128	0.81	1e-35	68.42	116	ARO89832.1
NADH dehydrogenase subunit 3 [Caenopedina pulchella]	Caenopedina pulchella	126	126	0.82	1e-34	68.42	116	YP_010443017.1
NADH dehydrogenase subunit 3 [Heterocentrotus mammillatus]	Heterocentrotus mammillatus	127	127	0.81	4e-35	68.09	116	YP_009369648.1
NADH dehydrogenase subunit 3 [Temnopleurus toreumaticus]	Temnopleurus toreumaticus	127	127	0.81	5e-35	68.09	116	YP_009344337.1
NADH dehydrogenase subunit 3 [Phyrella fragilis]	Phyrella fragilis	147	147	1	8e-43	67.54	114	QXQ00027.1
NADH dehydrogenase subunit 3 [Paulasterias sp. SS-2022]	Paulasterias sp. SS-2022	128	128	0.82	2e-35	67.37	116	UPP55872.1
NADH dehydrogenase subunit 3 [Tripneustes kermadecensis]	Tripneustes kermadecensis	127	127	0.81	4e-35	67.37	116	YP_010582853.1
NADH dehydrogenase subunit 3 [Salmacis bicolor rarispina]	Salmacis bicolor rarispina	126	126	0.81	2e-34	67.37	116	APT42092.1
NADH dehydrogenase subunit 3 [Echinometra mathaei]	Echinometra mathaei	124	124	0.81	5e-34	67.02	116	WRK21542.1
NADH dehydrogenase subunit 3 [Apostichopus japonicus]	Apostichopus japonicus	160	160	1	4e-48	66.67	114	BAI45121.1
NADH dehydrogenase subunit 3 [Apostichopus japonicus]	Apostichopus japonicus	160	160	1	4e-48	66.67	114	ACM66304.1
NADH dehydrogenase subunit 3 [Apostichopus californicus]	Apostichopus californicus	160	160	1	4e-48	66.67	114	YP_009128908.1
NADH dehydrogenase subunit 3 [Apostichopus japonicus]	Apostichopus japonicus	160	160	1	5e-48	66.67	114	YP_002836160.1
NADH dehydrogenase subunit 3 [Cercodemas anceps]	Cercodemas anceps	153	153	1	2e-45	66.67	114	YP_010043448.1
NADH dehydrogenase subunit 3 [Echinothrix diadema]	Echinothrix diadema	129	129	0.81	7e-36	65.96	116	YP_009343963.1
NADH dehydrogenase subunit 3 [Diadema antillarum]	Diadema antillarum	128	128	0.81	2e-35	65.96	116	YP_010533946.1
NADH dehydrogenase subunit 3 [Apostichopus japonicus]	Apostichopus japonicus	157	157	1	6e-47	65.79	114	ABX59369.1
NADH dehydrogenase subunit 3 [Metacrinus rotundus]	Metacrinus rotundus	124	124	0.81	1e-33	65.26	117	YP_010573819.1
NADH dehydrogenase subunit 3 [Hyocrinidae sp.]	Hyocrinidae sp.	129	129	0.91	7e-36	65.09	117	WNS59358.1
NADH dehydrogenase subunit 3 [Stylocidaris reini]	Stylocidaris reini	125	125	0.85	4e-34	65	116	YP_009917930.1
NADH dehydrogenase subunit 3 [Prionocidaris baculosa]	Prionocidaris baculosa	126	126	0.85	1e-34	64.65	116	YP_009917917.1
NADH dehydrogenase subunit 3 [Mesocentrotus franciscanus]	Mesocentrotus franciscanus	127	127	0.91	3e-35	64.49	116	YP_009034252.1
NADH dehydrogenase subunit 3 [Temnopleurus hardwickii]	Temnopleurus hardwickii	136	136	0.93	1e-38	64.22	116	YP_009115782.1
NADH dehydrogenase subunit 3 [Echinothrix calamaris]	Echinothrix calamaris	132	132	0.93	3e-37	63.89	116	YP_009917943.1
NADH dehydrogenase subunit 3 [Strongylocentrotus droebachiensis]	Strongylocentrotus droebachiensis	129	129	0.93	6e-36	63.64	116	YP_001527860.1
NADH dehydrogenase subunit 3 [Strongylocentrotus intermedius]	Strongylocentrotus intermedius	129	129	0.93	6e-36	63.64	116	YP_009019279.1
NADH dehydrogenase subunit 3 [Strongylocentrotus intermedius]	Strongylocentrotus intermedius	129	129	0.93	1e-35	63.64	116	QDO72192.1
NADH dehydrogenase subunit 3 [Mesocentrotus nudus]	Mesocentrotus nudus	129	129	0.93	1e-35	63.64	116	YP_007626987.1
NADH dehydrogenase subunit 3 [Heliocidaris crassispina]	Heliocidaris crassispina	132	132	0.92	5e-37	63.55	116	QDO72182.1
NADH dehydrogenase subunit 3 [Pseudoboletia maculata]	Pseudoboletia maculata	129	129	0.93	1e-35	63.3	116	YP_009917956.1
NADH dehydrogenase subunit 3 [Comanthus sp. 2 MS-2014]	Comanthus sp. 2 MS-2014	132	132	1	3e-37	63.25	117	UYR22145.1
NADH dehydrogenase subunit 3 [Allocentrotus fragilis]	Allocentrotus fragilis	125	125	0.89	2e-34	63.11	116	AGS17192.1
NADH dehydrogenase subunit 3 [Strongylocentrotus pallidus]	Strongylocentrotus pallidus	128	128	0.93	2e-35	63.06	116	YP_001527873.1
NADH dehydrogenase subunit 3 [Strongylocentrotus pallidus]	Strongylocentrotus pallidus	127	127	0.93	4e-35	63.06	116	AXY87965.1
NADH dehydrogenase subunit 3 [Zoroaster ophiactis]	Zoroaster ophiactis	127	127	0.88	7e-35	62.75	116	YP_010388449.1
NADH dehydrogenase subunit 3 [Strongylocentrotus droebachiensis]	Strongylocentrotus droebachiensis	128	128	0.92	2e-35	62.62	116	AGS17179.1
NADH dehydrogenase subunit 3 [Ocnus glacialis]	Ocnus glacialis	134	134	1	6e-38	62.28	114	YP_010954569.1
NADH dehydrogenase subunit 3 [Strongylocentrotus purpuratus]	Strongylocentrotus purpuratus	127	127	0.92	5e-35	60.75	116	NP_006973.1
NADH dehydrogenase subunit 3 [Hemicentrotus pulcherrimus]	Hemicentrotus pulcherrimus	125	125	0.92	2e-34	60.75	116	AGS17220.1
NADH dehydrogenase subunit 3 [Capillaster sp. DH-Y2]	Capillaster sp. DH-Y2	128	128	1	2e-35	60.68	117	WFD61109.1
NADH dehydrogenase subunit 3 [Temnopleurus reevesii]	Temnopleurus reevesii	130	130	0.93	3e-36	60.55	116	YP_009344350.1
NADH dehydrogenase subunit 3 [Heliocidaris crassispina]	Heliocidaris crassispina	133	133	0.99	3e-37	60.53	116	YP_009019305.1
NADH dehydrogenase subunit 3 [Stomopneustes variolaris]	Stomopneustes variolaris	129	129	0.93	6e-36	60.36	116	QVL28506.1
NADH dehydrogenase subunit 3 [Diadema setosum]	Diadema setosum	132	132	0.93	8e-37	60.19	116	YP_009343950.1
NADH dehydrogenase subunit 3 [Phormosoma bursarium]	Phormosoma bursarium	125	125	0.93	3e-34	60.19	116	YP_010443030.1
NADH dehydrogenase subunit 3 [Comanthus parvicirrus]	Comanthus parvicirrus	125	125	1	2e-34	59.83	117	YP_010276185.1
NADH dehydrogenase subunit 3 [Hemicentrotus pulcherrimus]	Hemicentrotus pulcherrimus	124	124	0.92	1e-33	59.81	116	YP_009019266.1
NADH dehydrogenase subunit 3 [Heliocidaris crassispina]	Heliocidaris crassispina	132	132	0.99	8e-37	59.65	116	UKG23346.1
NADH dehydrogenase subunit 3 [Gorgonocephalus chilensis]	Gorgonocephalus chilensis	125	125	0.98	4e-34	59.29	117	YP_009545829.1
NADH dehydrogenase subunit 3 [Tropiometra macrodiscus]	Tropiometra macrodiscus	124	124	1	7e-34	58.97	117	YP_010596283.1
NADH dehydrogenase subunit 3 [Chiridota heheva]	Chiridota heheva	124	124	0.93	1e-33	58.88	112	YP_010181248.1
NADH dehydrogenase subunit 3 [Echinocardium cordatum]	Echinocardium cordatum	131	131	0.99	1e-36	58.77	116	YP_003457237.1
NADH dehydrogenase subunit 3 [Cricetulus sokolovi]	Cricetulus sokolovi	124	124	1	5e-34	58.26	115	YP_010130016.1
NADH dehydrogenase subunit 3 [Euapta godeffroyi]	Euapta godeffroyi	129	129	0.93	5e-36	57.94	114	BDH75810.1
NADH dehydrogenase subunit 3 [Nacospatangus altus]	Nacospatangus altus	129	129	0.99	5e-36	57.89	116	YP_008994257.1
NADH dehydrogenase subunit 3 [Pisaster ochraceus]	Pisaster ochraceus	127	127	0.99	3e-35	57.39	116	YP_009651730.1
NADH dehydrogenase subunit 3 [Poraniopsis inflata]	Poraniopsis inflata	125	125	0.99	2e-34	57.02	116	YP_010960788.1
NADH dehydrogenase subunit 3 [Leptychaster arcticus]	Leptychaster arcticus	128	128	1	2e-35	56.9	116	YP_010925342.1
RecName: Full=NADH-ubiquinone oxidoreductase chain 3; AltName: Full=NADH dehydrogenase subunit 3 [Pisaster ochraceus]	Pisaster ochraceus	126	126	0.99	1e-34	56.52	116	P24997.2

## Sheet: nad4
Description	Scientific Name	Max Score	Total Score	Query Cover	E value	Per. ident	Acc. Len	Accession
NADH dehydrogenase subunit 4 [Benthodytes sp. Gxx-2023]	Benthodytes sp. Gxx-2023	861	861	1	0	100	453	WRK19246.1
NADH dehydrogenase subunit 4 [Benthodytes marianensis]	Benthodytes marianensis	838	838	1	0	96.03	453	YP_009558633.1
NADH dehydrogenase subunit 4 [Peniagone sp. YYH-2013]	Peniagone sp. YYH-2013	556	556	0.95	0	73.61	451	AHH93116.1
NADH dehydrogenase subunit 4 [Scotoplanes sp. TT-2017]	Scotoplanes sp. TT-2017	533	533	0.93	0	70.05	449	BBF98414.1
NADH dehydrogenase subunit 4 [Scotoplanes sp. H5]	Scotoplanes sp. H5	531	531	0.93	0	69.81	449	BBF98427.1
NADH dehydrogenase subunit 4 [Synallactes sp. Y30071]	Synallactes sp. Y30071	541	541	0.99	0	67.11	453	QOP62902.1
NADH dehydrogenase subunit 4 [Pseudocolochirus violaceus]	Pseudocolochirus violaceus	460	460	0.94	6e-156	66.05	451	YP_009973279.1
NADH dehydrogenase subunit 4 [Holothuria scabra]	Holothuria scabra	540	540	0.99	0	65.63	452	YP_009139036.1
NADH dehydrogenase subunit 4 [Bohadschia argus]	Bohadschia argus	537	537	0.95	0	65.44	452	YP_010296737.1
NADH dehydrogenase subunit 4 [Neocucumis proteus]	Neocucumis proteus	479	479	0.99	1e-163	64.75	449	QXQ00015.1
NADH dehydrogenase subunit 4 [Isostichopus badionotus]	Isostichopus badionotus	531	531	0.99	0	64.24	452	QXG82916.1
NADH dehydrogenase subunit 4 [Stichopus horrens]	Stichopus horrens	531	531	0.99	0	64.24	455	QJS34730.1
NADH dehydrogenase subunit 4 [Stichopus ocellatus]	Stichopus ocellatus	510	510	0.96	2e-175	63.99	452	YP_010370167.1
NADH dehydrogenase subunit 4 [Actinopyga echinites]	Actinopyga echinites	514	514	0.99	2e-177	63.88	452	QUL61391.1
NADH dehydrogenase subunit 4 [Thyonella gemmata]	Thyonella gemmata	485	485	0.94	1e-165	63.72	451	YP_010191964.1
NADH dehydrogenase subunit 4 [Holothuria forskali]	Holothuria forskali	557	557	0.99	0	63.72	454	YP_003457277.1
NADH dehydrogenase subunit 4 [Thelenota ananas]	Thelenota ananas	553	553	0.96	0	63.7	459	YP_010233778.1
NADH dehydrogenase subunit 4 [Holothuria spinifera]	Holothuria spinifera	493	493	0.96	1e-168	63.7	455	QQY85591.1
NADH dehydrogenase subunit 4 [Holothuria edulis]	Holothuria edulis	559	559	0.99	0	63.64	452	YP_009971629.1
NADH dehydrogenase subunit 4 [Phyrella fragilis]	Phyrella fragilis	450	450	0.99	4e-152	63.64	447	QXQ00028.1
NADH dehydrogenase subunit 4 [Apostichopus japonicus]	Apostichopus japonicus	545	545	0.99	0	63.58	456	AJF41594.1
NADH dehydrogenase subunit 4 [Apostichopus japonicus]	Apostichopus japonicus	541	541	0.99	0	63.58	453	ACM66279.1
NADH dehydrogenase subunit 4 [Apostichopus japonicus]	Apostichopus japonicus	541	541	0.99	0	63.58	456	YP_002836161.1
NADH dehydrogenase subunit 4 [Apostichopus japonicus]	Apostichopus japonicus	538	538	0.99	0	63.58	453	AZZ06341.1
NADH dehydrogenase subunit 4 [Actinopyga lecanora]	Actinopyga lecanora	528	528	0.99	0	63.5	452	YP_010156068.1
NADH dehydrogenase subunit 4 [Apostichopus parvimensis]	Apostichopus parvimensis	537	537	0.99	0	63.44	453	YP_009239172.1
NADH dehydrogenase subunit 4 [Holothuria hilla]	Holothuria hilla	533	533	0.99	0	63.41	452	QUL58692.1
NADH dehydrogenase subunit 4 [Apostichopus japonicus]	Apostichopus japonicus	543	543	0.99	0	63.36	453	AZZ06315.1
NADH dehydrogenase subunit 4 [Apostichopus japonicus]	Apostichopus japonicus	543	543	0.99	0	63.36	456	ACQ99208.1
NADH dehydrogenase subunit 4 [Apostichopus japonicus]	Apostichopus japonicus	543	543	0.99	0	63.36	453	ACM66292.1
NADH dehydrogenase subunit 4 [Apostichopus japonicus]	Apostichopus japonicus	540	540	0.99	0	63.36	456	ABX59370.1
NADH dehydrogenase subunit 4 [Apostichopus japonicus]	Apostichopus japonicus	539	539	0.99	0	63.36	456	ADD46403.1
NADH dehydrogenase subunit 4 [Actinopyga lecanora]	Actinopyga lecanora	527	527	0.99	0	63.27	452	QWE50461.1
NADH dehydrogenase subunit 4 [Phyllophorella liuwutiensis]	Phyllophorella liuwutiensis	436	436	0.99	1e-146	63.19	450	YP_010161660.1
NADH dehydrogenase subunit 4 [Apostichopus japonicus]	Apostichopus japonicus	539	539	0.99	0	63.13	456	AJF41581.1
NADH dehydrogenase subunit 4 [Stichopus monotuberculatus]	Stichopus monotuberculatus	519	519	0.96	5e-179	63.07	452	YP_009989809.1
NADH dehydrogenase subunit 4 [Stichopus horrens]	Stichopus horrens	518	518	0.96	1e-178	63.07	452	USQ67455.1
NADH dehydrogenase subunit 4 [Apostichopus californicus]	Apostichopus californicus	534	534	0.99	0	63	456	YP_009128909.1
NADH dehydrogenase subunit 4 [Stichopus chloronotus]	Stichopus chloronotus	496	496	0.95	7e-170	62.99	454	YP_010118237.1
NADH dehydrogenase subunit 4 [Parastichopus nigripunctatus]	Parastichopus nigripunctatus	540	540	0.99	0	62.91	456	YP_003264311.1
NADH dehydrogenase subunit 4 [Stichopus chloronotus]	Stichopus chloronotus	494	494	0.95	3e-169	62.76	454	USH58728.1
NADH dehydrogenase subunit 4 [Holothuria pervicax]	Holothuria pervicax	528	528	1	0	62.69	452	YP_009726148.1
NADH dehydrogenase subunit 4 [Holothuria fuscocinerea]	Holothuria fuscocinerea	500	500	0.99	1e-171	62.67	454	QIT06516.1
NADH dehydrogenase subunit 4 [Holothuria leucospilota]	Holothuria leucospilota	561	561	0.99	0	62.53	452	UYX57835.1
NADH dehydrogenase subunit 4 [Holothuria leucospilota]	Holothuria leucospilota	559	559	0.99	0	62.53	455	ULR86818.1
NADH dehydrogenase subunit 4 [Cucumaria frondosa]	Cucumaria frondosa	486	486	0.99	6e-166	62.53	451	YP_010429276.1
NADH dehydrogenase subunit 4 [Holothuria fuscogilva]	Holothuria fuscogilva	531	531	0.99	0	62.39	452	QXQ00041.1
NADH dehydrogenase subunit 4 [Holothuria leucospilota]	Holothuria leucospilota	560	560	0.99	0	62.31	455	YP_009751176.1
NADH dehydrogenase subunit 4 [Holothuria leucospilota]	Holothuria leucospilota	560	560	0.99	0	62.31	452	QNN01424.1
NADH dehydrogenase subunit 4 [Cucumaria miniata]	Cucumaria miniata	496	496	0.99	4e-170	62.31	451	YP_025930.1
NADH dehydrogenase subunit 4 [Holothuria spinifera]	Holothuria spinifera	497	497	0.99	2e-170	62.22	454	YP_009739762.1
NADH dehydrogenase subunit 4 [Stichopus naso]	Stichopus naso	514	514	0.96	5e-177	62.16	452	UDN41906.1
NADH dehydrogenase subunit 4 [Ocnus glacialis]	Ocnus glacialis	456	456	0.9	2e-154	61.17	450	YP_010954568.1
NADH dehydrogenase subunit 4 [Stomopneustes variolaris]	Stomopneustes variolaris	443	443	0.88	3e-149	60.49	459	QVL28507.1
NADH dehydrogenase subunit 4 [Salmacis bicolor rarispina]	Salmacis bicolor rarispina	424	424	0.89	2e-141	60.05	459	APT42093.1
NADH dehydrogenase subunit 4 [Phormosoma bursarium]	Phormosoma bursarium	437	437	0.89	8e-147	59.66	459	YP_010443031.1
NADH dehydrogenase subunit 4 [Nacospatangus altus]	Nacospatangus altus	442	442	0.89	8e-149	59.52	459	YP_008994258.1
NADH dehydrogenase subunit 4 [Pygmaeocidaris prionigera]	Pygmaeocidaris prionigera	421	421	0.88	2e-140	59.42	462	YP_010148951.1
NADH dehydrogenase subunit 4 [Heliocidaris crassispina]	Heliocidaris crassispina	426	426	0.88	2e-142	59.27	459	UKG23347.1
NADH dehydrogenase subunit 4 [Echinocrepis rostrata]	Echinocrepis rostrata	444	444	0.96	1e-149	59.23	462	YP_010963421.1
NADH dehydrogenase subunit 4 [Temnopleurus hardwickii]	Temnopleurus hardwickii	431	431	0.89	3e-144	59.04	459	YP_009115783.1
NADH dehydrogenase subunit 4 [Heliocidaris crassispina]	Heliocidaris crassispina	431	431	0.88	4e-144	59.02	462	YP_009019306.1
NADH dehydrogenase subunit 4 [Pseudocentrotus depressus]	Pseudocentrotus depressus	427	427	0.89	9e-143	58.89	462	YP_009019293.1
NADH dehydrogenase subunit 4 [Aspidodiadema arcitum]	Aspidodiadema arcitum	442	442	0.89	9e-149	58.84	459	YP_010443005.1
NADH dehydrogenase subunit 4 [Echinometra mathaei]	Echinometra mathaei	430	430	0.89	6e-144	58.6	462	WRK21543.1
NADH dehydrogenase subunit 4 [Pseudoboletia maculata]	Pseudoboletia maculata	427	427	0.86	5e-143	58.52	459	YP_009917957.1
NADH dehydrogenase subunit 4 [Glyptocidaris crenularis]	Glyptocidaris crenularis	430	430	0.88	5e-144	58.45	459	YP_009331774.1
NADH dehydrogenase subunit 4 [Prionocidaris baculosa]	Prionocidaris baculosa	434	434	0.92	2e-145	58.43	460	YP_009917918.1
NADH dehydrogenase subunit 4 [Allocentrotus fragilis]	Allocentrotus fragilis	421	421	0.89	2e-140	58.29	462	AXY87984.1
NADH dehydrogenase subunit 4 [Salmacis sphaeroides]	Salmacis sphaeroides	429	429	0.93	1e-143	58.22	459	YP_009344325.1
NADH dehydrogenase subunit 4 [Echinometra sp. EZ RNK-2018]	Echinometra sp. EZ RNK-2018	432	432	0.89	1e-144	58.11	462	AZA06382.1
NADH dehydrogenase subunit 4 [Echinometra mathaei]	Echinometra mathaei	430	430	0.89	4e-144	58.11	462	YP_009369636.1
NADH dehydrogenase subunit 4 [Strongylocentrotus droebachiensis]	Strongylocentrotus droebachiensis	433	433	0.9	3e-145	58.02	462	YP_001527861.2
NADH dehydrogenase subunit 4 [Strongylocentrotus droebachiensis]	Strongylocentrotus droebachiensis	433	433	0.9	3e-145	58.02	463	CAP12680.1
NADH dehydrogenase subunit 4 [Lytechinus variegatus]	Lytechinus variegatus	440	440	0.89	7e-148	57.97	462	AWB97770.1
NADH dehydrogenase subunit 4 [Lytechinus variegatus]	Lytechinus variegatus	444	444	0.89	3e-149	57.73	462	YP_009487507.1
NADH dehydrogenase subunit 4 [Strongylocentrotus droebachiensis]	Strongylocentrotus droebachiensis	439	439	0.9	1e-147	57.55	462	AXY87959.1
NADH dehydrogenase subunit 4 [Astriclypeus mannii]	Astriclypeus mannii	423	423	0.95	2e-141	56.76	462	YP_010297317.1
NADH dehydrogenase subunit 4 [Echinocardium cordatum]	Echinocardium cordatum	446	446	0.97	5e-150	56.61	470	YP_003457238.1
NADH dehydrogenase subunit 4 [Mesocentrotus franciscanus]	Mesocentrotus franciscanus	437	437	0.95	8e-147	56.05	462	YP_009034253.1
NADH dehydrogenase subunit 4 [Hemicentrotus pulcherrimus]	Hemicentrotus pulcherrimus	430	430	0.99	5e-144	55.63	462	AGS17221.1
NADH dehydrogenase subunit 4 [Hemicentrotus pulcherrimus]	Hemicentrotus pulcherrimus	438	438	0.99	3e-147	55.51	462	YP_009019267.1
NADH dehydrogenase subunit 4 [Strongylocentrotus pallidus]	Strongylocentrotus pallidus	431	431	0.99	3e-144	55.44	462	YP_001527874.2
NADH dehydrogenase subunit 4 [Strongylocentrotus pallidus]	Strongylocentrotus pallidus	431	431	0.99	3e-144	55.44	462	AXY87966.1
NADH dehydrogenase subunit 4 [Strongylocentrotus pallidus]	Strongylocentrotus pallidus	431	431	0.99	3e-144	55.44	463	CAP12693.1
NADH dehydrogenase subunit 4 [Strongylocentrotus droebachiensis]	Strongylocentrotus droebachiensis	430	430	0.99	4e-144	55.44	462	ABV02424.1
NADH dehydrogenase subunit 4 [Mesocentrotus franciscanus]	Mesocentrotus franciscanus	432	432	0.95	1e-144	55.41	462	AWB97744.1
NADH dehydrogenase subunit 4 [Tripneustes kermadecensis]	Tripneustes kermadecensis	441	441	0.97	4e-148	55.11	462	YP_010582854.1
NADH dehydrogenase subunit 4 [Tripneustes gratilla]	Tripneustes gratilla	433	433	0.99	4e-145	55.1	462	ARO89833.1
NADH dehydrogenase subunit 4 [Mesocentrotus nudus]	Mesocentrotus nudus	440	440	0.99	9e-148	55.01	462	AXY87990.1
NADH dehydrogenase subunit 4 [Mesocentrotus nudus]	Mesocentrotus nudus	440	440	0.99	9e-148	55.01	462	YP_007626988.1
NADH dehydrogenase subunit 4 [Colobocentrotus mertensii]	Colobocentrotus mertensii	422	422	0.99	6e-141	55.01	459	YP_009917970.1
NADH dehydrogenase subunit 4 [Tripneustes gratilla]	Tripneustes gratilla	432	432	0.99	1e-144	54.88	459	QLM01992.1
NADH dehydrogenase subunit 4 [Tripneustes gratilla]	Tripneustes gratilla	431	431	0.99	3e-144	54.88	459	WKW91738.1
NADH dehydrogenase subunit 4 [Tripneustes gratilla]	Tripneustes gratilla	430	430	0.99	5e-144	54.88	459	WKW91751.1
NADH dehydrogenase subunit 4 [Tripneustes gratilla]	Tripneustes gratilla	430	430	0.99	7e-144	54.88	462	YP_009369675.1
NADH dehydrogenase subunit 4 [Strongylocentrotus intermedius]	Strongylocentrotus intermedius	436	436	0.99	3e-146	54.8	462	ASW20398.1
NADH dehydrogenase subunit 4 [Strongylocentrotus intermedius]	Strongylocentrotus intermedius	428	428	0.99	2e-143	54.8	462	YP_009019280.1
NADH dehydrogenase subunit 4 [Strongylocentrotus intermedius]	Strongylocentrotus intermedius	428	428	0.99	4e-143	54.8	462	ASW20385.1
NADH dehydrogenase subunit 4 [Protoreaster nodosus]	Protoreaster nodosus	424	424	0.99	9e-142	54.13	460	YP_010042740.1

## Sheet: nad5
Description	Scientific Name	Max Score	Total Score	Query Cover	E value	Per. ident	Acc. Len	Accession
NADH dehydrogenase subunit 5 [Benthodytes sp. Gxx-2023]	Benthodytes sp. Gxx-2023	1193	1193	1	0	100	610	WRK19247.1
NADH dehydrogenase subunit 5 [Benthodytes marianensis]	Benthodytes marianensis	1154	1154	1	0	95.9	610	YP_009558634.1
NADH dehydrogenase subunit 5 [Peniagone sp. YYH-2013]	Peniagone sp. YYH-2013	658	658	0.97	0	65.37	608	AHH93117.1
NADH dehydrogenase subunit 5 [Synallactes sp. Y30071]	Synallactes sp. Y30071	649	649	0.93	0	63.39	610	QOP62903.1
NADH dehydrogenase subunit 5 [Stichopus horrens]	Stichopus horrens	738	738	0.96	0	63.18	612	QJS34731.1
NADH dehydrogenase subunit 5 [Thelenota ananas]	Thelenota ananas	720	720	0.96	0	63.13	610	YP_010233777.1
NADH dehydrogenase subunit 5 [Isostichopus badionotus]	Isostichopus badionotus	735	735	0.96	0	62.84	612	QXG82917.1
NADH dehydrogenase subunit 5 [Stichopus monotuberculatus]	Stichopus monotuberculatus	706	706	0.95	0	62.54	614	YP_009989810.1
NADH dehydrogenase subunit 5 [Holothuria forskali]	Holothuria forskali	725	725	0.97	0	62.37	610	YP_003457265.1
NADH dehydrogenase subunit 5 [Stichopus sp. SF-2010]	Stichopus sp. SF-2010	705	705	0.95	0	62.2	614	YP_003856716.1
NADH dehydrogenase subunit 5 [Holothuria edulis]	Holothuria edulis	695	695	0.95	0	61.82	610	YP_009971617.1
NADH dehydrogenase subunit 5 [Scotoplanes sp. TT-2017]	Scotoplanes sp. TT-2017	572	572	0.92	0	61.77	607	BBF98415.1
NADH dehydrogenase subunit 5 [Cucumaria frondosa]	Cucumaria frondosa	620	620	0.96	0	61.74	607	YP_010429277.1
NADH dehydrogenase subunit 5 [Thyonella gemmata]	Thyonella gemmata	608	608	0.97	0	61.74	608	YP_010191965.1
NADH dehydrogenase subunit 5 [Cucumaria miniata]	Cucumaria miniata	661	661	0.96	0	61.58	607	YP_025931.1
NADH dehydrogenase subunit 5 [Phyrella fragilis]	Phyrella fragilis	629	629	0.97	0	61.47	607	QXQ00029.1
NADH dehydrogenase subunit 5 [Stichopus ocellatus]	Stichopus ocellatus	716	716	0.96	0	61.46	614	YP_010370168.1
NADH dehydrogenase subunit 5 [Phyllophorella liuwutiensis]	Phyllophorella liuwutiensis	609	609	0.97	0	61.44	608	YP_010161661.1
NADH dehydrogenase subunit 5 [Stichopus horrens]	Stichopus horrens	717	717	0.95	0	61.43	614	YP_003856742.1
NADH dehydrogenase subunit 5 [Holothuria leucospilota]	Holothuria leucospilota	714	714	0.95	0	61.39	610	YP_009751177.1
NADH dehydrogenase subunit 5 [Stichopus horrens]	Stichopus horrens	714	714	0.95	0	61.26	614	USQ67456.1
NADH dehydrogenase subunit 5 [Holothuria leucospilota]	Holothuria leucospilota	712	712	0.95	0	61.05	610	ULR86819.1
NADH dehydrogenase subunit 5 [Holothuria leucospilota]	Holothuria leucospilota	710	710	0.95	0	61.05	610	UYX57836.1
NADH dehydrogenase subunit 5 [Stichopus naso]	Stichopus naso	694	694	0.97	0	61.02	614	UDN41907.1
NADH dehydrogenase subunit 5 [Holothuria hilla]	Holothuria hilla	724	724	1	0	60.52	610	QUL58693.1
NADH dehydrogenase subunit 5 [Apostichopus parvimensis]	Apostichopus parvimensis	682	682	0.96	0	60.44	611	YP_009239173.1
NADH dehydrogenase subunit 5 [Apostichopus californicus]	Apostichopus californicus	669	669	0.96	0	60.44	611	YP_009128910.1
NADH dehydrogenase subunit 5 [Holothuria leucospilota]	Holothuria leucospilota	715	715	0.97	0	60.43	610	QNN01425.1
NADH dehydrogenase subunit 5 [Holothuria spinifera]	Holothuria spinifera	689	689	0.97	0	60.4	609	YP_009739763.1
NADH dehydrogenase subunit 5 [Holothuria fuscocinerea]	Holothuria fuscocinerea	688	688	0.97	0	60.4	609	QIT06511.1
NADH dehydrogenase subunit 5 [Bohadschia argus]	Bohadschia argus	657	657	0.98	0	60.17	610	YP_010296738.1
NADH dehydrogenase subunit 5 [Neocucumis proteus]	Neocucumis proteus	627	627	0.97	0	60.03	606	QXQ00016.1
NADH dehydrogenase subunit 5 [Holothuria fuscogilva]	Holothuria fuscogilva	686	686	0.98	0	60.03	607	QXQ00042.1
NADH dehydrogenase subunit 5 [Holothuria spinifera]	Holothuria spinifera	669	669	0.97	0	59.97	611	QQY85592.1
NADH dehydrogenase subunit 5 [Stichopus chloronotus]	Stichopus chloronotus	707	707	0.95	0	59.9	614	USH58729.1
NADH dehydrogenase subunit 5 [Stichopus chloronotus]	Stichopus chloronotus	706	706	0.95	0	59.9	614	YP_010118238.1
NADH dehydrogenase subunit 5 [Actinopyga echinites]	Actinopyga echinites	695	695	0.98	0	59.77	609	QUL61392.1
NADH dehydrogenase subunit 5 [Pseudocolochirus violaceus]	Pseudocolochirus violaceus	602	602	0.92	0	59.69	607	YP_009973280.1
NADH dehydrogenase subunit 5 [Actinopyga lecanora]	Actinopyga lecanora	635	635	0.97	0	59.43	609	YP_010156069.1
NADH dehydrogenase subunit 5 [Holothuria pervicax]	Holothuria pervicax	677	677	0.95	0	59.39	609	YP_009726149.1
NADH dehydrogenase subunit 5 [Actinopyga lecanora]	Actinopyga lecanora	635	635	0.97	0	59.27	609	QWE50462.1
NADH dehydrogenase subunit 5 [Apostichopus japonicus]	Apostichopus japonicus	667	667	0.98	0	59.2	611	ADD46404.1
NADH dehydrogenase subunit 5 [Apostichopus japonicus]	Apostichopus japonicus	667	667	0.98	0	59.2	611	AZZ06326.1
NADH dehydrogenase subunit 5 [Apostichopus japonicus]	Apostichopus japonicus	667	667	0.98	0	59.2	611	BAI45190.1
NADH dehydrogenase subunit 5 [Apostichopus japonicus]	Apostichopus japonicus	667	667	0.98	0	59.2	611	ABX59371.1
NADH dehydrogenase subunit 5 [Apostichopus japonicus]	Apostichopus japonicus	667	667	0.98	0	59.2	611	BAI45136.1
NADH dehydrogenase subunit 5 [Apostichopus japonicus]	Apostichopus japonicus	667	667	0.98	0	59.2	611	YP_002836162.1
NADH dehydrogenase subunit 5 [Apostichopus japonicus]	Apostichopus japonicus	654	654	0.98	0	59.2	611	AJF41595.1
NADH dehydrogenase subunit 5 [Apostichopus japonicus]	Apostichopus japonicus	664	664	0.98	0	59.04	611	AJF41582.1
NADH dehydrogenase subunit 5 [Parastichopus nigripunctatus]	Parastichopus nigripunctatus	664	664	0.98	0	59.04	611	YP_003264312.1
NADH dehydrogenase subunit 5 [Apostichopus japonicus]	Apostichopus japonicus	651	651	0.98	0	59.04	611	ACQ99209.1
NADH dehydrogenase subunit 5 [Holothuria scabra]	Holothuria scabra	676	676	0.98	0	58.9	611	YP_009139037.1
NADH dehydrogenase subunit 5 [Apostichopus japonicus]	Apostichopus japonicus	659	659	0.98	0	58.87	611	ACM66306.1
NADH dehydrogenase subunit 5 [Apostichopus japonicus]	Apostichopus japonicus	663	663	0.98	0	58.71	611	ACM66293.1
NADH dehydrogenase subunit 5 [Patiria pectinifera]	Patiria pectinifera	572	572	0.93	0	55.57	643	NP_008163.2
NADH dehydrogenase subunit 5 [Tripneustes gratilla]	Tripneustes gratilla	586	586	0.93	0	55.34	638	WKW91739.1
NADH dehydrogenase subunit 5 [Crossaster japonicus]	Crossaster japonicus	582	582	0.92	0	55.09	632	YP_010926097.1
NADH dehydrogenase subunit 5 [Glyptocidaris crenularis]	Glyptocidaris crenularis	577	577	0.93	0	54.91	639	YP_009331775.1
NADH dehydrogenase subunit 5 [Mesocentrotus franciscanus]	Mesocentrotus franciscanus	591	591	0.96	0	54.61	638	AWB97745.1
NADH dehydrogenase subunit 5 [Mesocentrotus franciscanus]	Mesocentrotus franciscanus	589	589	0.96	0	54.61	638	AXY87979.1
NADH dehydrogenase subunit 5 [Echinocardium cordatum]	Echinocardium cordatum	593	593	0.92	0	54.28	640	YP_003457226.1
NADH dehydrogenase subunit 5 [Nacospatangus altus]	Nacospatangus altus	582	582	0.92	0	54.28	639	YP_008994259.1
NADH dehydrogenase subunit 5 [Sterechinus neumayeri]	Sterechinus neumayeri	590	590	0.92	0	54.13	639	YP_009138167.1
NADH dehydrogenase subunit 5 [Strongylocentrotus pallidus]	Strongylocentrotus pallidus	584	584	0.97	0	54.08	639	YP_001527875.1
NADH dehydrogenase subunit 5 [Sterechinus neumayeri]	Sterechinus neumayeri	590	590	0.92	0	53.95	639	AID60608.1
NADH dehydrogenase subunit 5 [Crossaster papposus]	Crossaster papposus	575	575	0.93	0	53.85	632	YP_010010553.1
NADH dehydrogenase subunit 5 [Strongylocentrotus intermedius]	Strongylocentrotus intermedius	582	582	0.99	0	53.83	639	ASW20399.1
NADH dehydrogenase subunit 5 [Pseudocentrotus depressus]	Pseudocentrotus depressus	575	575	0.93	0	53.79	639	YP_009019294.1
NADH dehydrogenase subunit 5 [Mesocentrotus nudus]	Mesocentrotus nudus	579	579	0.93	0	53.71	639	YP_007626989.1
NADH dehydrogenase subunit 5 [Diadema setosum]	Diadema setosum	597	597	0.92	0	53.67	638	YP_009343952.1
NADH dehydrogenase subunit 5 [Strongylocentrotus intermedius]	Strongylocentrotus intermedius	579	579	0.99	0	53.67	639	YP_009019281.1
NADH dehydrogenase subunit 5 [Astropecten polyacanthus]	Astropecten polyacanthus	575	575	0.97	0	53.6	634	YP_187598.1
NADH dehydrogenase subunit 5 [Strongylocentrotus pallidus]	Strongylocentrotus pallidus	584	584	0.97	0	53.57	639	AXY87967.1
NADH dehydrogenase subunit 5 [Strongylocentrotus droebachiensis]	Strongylocentrotus droebachiensis	582	582	0.97	0	53.57	639	YP_001527862.1
NADH dehydrogenase subunit 5 [Mesocentrotus nudus]	Mesocentrotus nudus	579	579	0.93	0	53.54	639	AXY87991.1
NADH dehydrogenase subunit 5 [Loxechinus albus]	Loxechinus albus	583	583	0.98	0	53.54	639	YP_009019255.1
NADH dehydrogenase subunit 5 [Strongylocentrotus intermedius]	Strongylocentrotus intermedius	580	580	0.99	0	53.51	639	AXY87973.1
NADH dehydrogenase subunit 5 [Strongylocentrotus intermedius]	Strongylocentrotus intermedius	579	579	0.99	0	53.51	639	QDO72193.1
NADH dehydrogenase subunit 5 [Mespilia globulus]	Mespilia globulus	584	584	0.96	0	53.46	638	YP_009369663.1
NADH dehydrogenase subunit 5 [Allocentrotus fragilis]	Allocentrotus fragilis	573	573	0.96	0	53.45	639	AXY87985.1
NADH dehydrogenase subunit 5 [Tripneustes kermadecensis]	Tripneustes kermadecensis	590	590	0.98	0	53.41	639	YP_010582855.1
NADH dehydrogenase subunit 5 [Heterocentrotus mammillatus]	Heterocentrotus mammillatus	585	585	0.95	0	53.37	639	YP_009369650.1
NADH dehydrogenase subunit 5 [Salmacis bicolor rarispina]	Salmacis bicolor rarispina	585	585	0.97	0	53.19	638	APT42094.1
NADH dehydrogenase subunit 5 [Hemicentrotus pulcherrimus]	Hemicentrotus pulcherrimus	570	570	0.96	0	53.03	639	YP_009019268.1
NADH dehydrogenase subunit 5 [Tripneustes gratilla]	Tripneustes gratilla	590	590	0.98	0	52.94	638	QLM01993.1
NADH dehydrogenase subunit 5 [Tripneustes gratilla]	Tripneustes gratilla	589	589	0.98	0	52.94	638	YP_009369676.1
NADH dehydrogenase subunit 5 [Paracentrotus lividus]	Paracentrotus lividus	571	571	0.93	0	52.85	638	NP_008131.1
NADH dehydrogenase subunit 5 [Tripneustes gratilla]	Tripneustes gratilla	587	587	0.98	0	52.78	638	ARO89834.1
NADH dehydrogenase subunit 5 [Heliocidaris crassispina]	Heliocidaris crassispina	570	570	0.98	0	52.64	638	UKG23348.1
NADH dehydrogenase subunit 5 [Heliocidaris crassispina]	Heliocidaris crassispina	570	570	0.98	0	52.48	638	QDO72183.1
NADH dehydrogenase subunit 5 [Pygmaeocidaris prionigera]	Pygmaeocidaris prionigera	587	587	0.99	0	52.43	638	YP_010148952.1
NADH dehydrogenase subunit 5 [Astriclypeus mannii]	Astriclypeus mannii	574	574	0.97	0	52.32	636	YP_010297318.1
NADH dehydrogenase subunit 5 [Temnopleurus reevesii]	Temnopleurus reevesii	573	573	0.97	0	52.17	638	YP_009344352.1
NADH dehydrogenase subunit 5 [Temnopleurus hardwickii]	Temnopleurus hardwickii	587	587	0.98	0	51.9	638	YP_009115784.1
NADH dehydrogenase subunit 5 [Pseudoboletia maculata]	Pseudoboletia maculata	592	592	0.99	0	51.81	639	YP_009917958.1
NADH dehydrogenase subunit 5 [Stomopneustes variolaris]	Stomopneustes variolaris	572	572	0.97	0	51.67	639	QVL28508.1
NADH dehydrogenase subunit 5 [Sinaechinocyamus mai]	Sinaechinocyamus mai	580	580	0.97	0	51.6	637	QFS00173.1
NADH dehydrogenase subunit 5 [Echinothrix calamaris]	Echinothrix calamaris	570	570	0.99	0	51.57	638	YP_009917945.1
NADH dehydrogenase subunit 5 [Echinometra mathaei]	Echinometra mathaei	578	578	1	0	51.48	639	YP_009369637.1
NADH dehydrogenase subunit 5 [Salmacis sphaeroides]	Salmacis sphaeroides	588	588	1	0	50.93	638	YP_009344326.1

## Sheet: nad6
Description	Scientific Name	Max Score	Total Score	Query Cover	E value	Per. ident	Acc. Len	Accession
NADH dehydrogenase subunit 6 [Benthodytes sp. Gxx-2023]	Benthodytes sp. Gxx-2023	304	304	1	2e-103	100	162	WRK19248.1
NADH dehydrogenase subunit 6 [Benthodytes marianensis]	Benthodytes marianensis	297	297	1	7e-101	96.91	162	YP_009558635.1
NADH dehydrogenase subunit 6 [Holothuria edulis]	Holothuria edulis	147	147	1	1e-41	62.35	162	YP_009971618.1
NADH dehydrogenase subunit 6 [Holothuria fuscogilva]	Holothuria fuscogilva	132	132	1	1e-35	61.73	162	QXQ00043.1
NADH dehydrogenase subunit 6 [Stichopus naso]	Stichopus naso	133	133	0.92	5e-36	61.33	162	UDN41908.1
NADH dehydrogenase subunit 6 [Holothuria pervicax]	Holothuria pervicax	145	145	1	1e-40	61.11	162	YP_009726150.1
NADH dehydrogenase subunit 6 [Holothuria leucospilota]	Holothuria leucospilota	142	142	1	1e-39	61.11	162	YP_009751178.1
NADH dehydrogenase subunit 6 [Bohadschia argus]	Bohadschia argus	132	132	1	9e-36	61.11	162	YP_010296739.1
NADH dehydrogenase subunit 6 [Stichopus horrens]	Stichopus horrens	142	142	0.92	2e-39	60.67	162	YP_003856743.1
NADH dehydrogenase subunit 6 [Stichopus horrens]	Stichopus horrens	141	141	0.92	4e-39	60.67	162	USQ67457.1
NADH dehydrogenase subunit 6 [Holothuria leucospilota]	Holothuria leucospilota	142	142	1	1e-39	60.49	162	QNN01426.1
NADH dehydrogenase subunit 6 [Acaudina molpadioides]	Acaudina molpadioides	134	134	1	1e-36	60.49	162	QGN74732.1
NADH dehydrogenase subunit 6 [Stichopus monotuberculatus]	Stichopus monotuberculatus	139	139	0.92	2e-38	60	162	YP_009989811.1
NADH dehydrogenase subunit 6 [Stichopus ocellatus]	Stichopus ocellatus	133	133	0.92	6e-36	60	162	YP_010370169.1
NADH dehydrogenase subunit 6 [Actinopyga lecanora]	Actinopyga lecanora	133	133	1	5e-36	59.88	162	YP_010156070.1
NADH dehydrogenase subunit 6 [Stichopus sp. SF-2010]	Stichopus sp. SF-2010	138	138	0.92	6e-38	59.33	162	YP_003856717.1
NADH dehydrogenase subunit 6 [Stichopus horrens]	Stichopus horrens	134	134	0.92	3e-36	59.33	162	QJS34732.1
NADH dehydrogenase subunit 6 [Stichopus chloronotus]	Stichopus chloronotus	129	129	0.92	2e-34	59.33	162	USH58730.1
NADH dehydrogenase subunit 6 [Holothuria forskali]	Holothuria forskali	141	141	1	3e-39	59.26	162	YP_003457266.1
NADH-ubiquinone oxidoreductase chain 6 [Holothuria leucospilota]	Holothuria leucospilota	132	132	0.85	1e-35	58.7	151	KAJ8046151.1
NADH dehydrogenase subunit 6 [Stichopus chloronotus]	Stichopus chloronotus	127	127	0.92	1e-33	58.67	162	YP_010118239.1
NADH dehydrogenase subunit 6 [Apostichopus parvimensis]	Apostichopus parvimensis	127	127	0.92	1e-33	58.67	161	YP_009239174.1
NADH dehydrogenase subunit 6 [Holothuria scabra]	Holothuria scabra	137	137	1	1e-37	58.64	162	YP_009139038.1
NADH dehydrogenase subunit 6 [Cucumaria miniata]	Cucumaria miniata	145	145	1	9e-41	58.02	161	YP_025932.1
NADH dehydrogenase subunit 6 [Apostichopus californicus]	Apostichopus californicus	137	137	1	8e-38	58.02	162	YP_009128911.1
NADH dehydrogenase subunit 6 [Thelenota ananas]	Thelenota ananas	136	136	1	3e-37	58.02	167	YP_010233776.1
NADH dehydrogenase subunit 6 [Apostichopus japonicus]	Apostichopus japonicus	130	130	1	7e-35	58.02	162	ACM66307.1
NADH dehydrogenase subunit 6 [Scotoplanes sp. H5]	Scotoplanes sp. H5	154	154	0.92	2e-44	58	162	BBF98416.1
NADH dehydrogenase subunit 6 [Peniagone sp. YYH-2013]	Peniagone sp. YYH-2013	127	127	0.9	8e-34	57.72	162	AHH93105.1
NADH dehydrogenase subunit 6 [Phyrella fragilis]	Phyrella fragilis	140	140	1	1e-38	57.41	162	QXQ00030.1
NADH dehydrogenase subunit 6 [Scotoplanes sp. H8]	Scotoplanes sp. H8	154	154	0.92	2e-44	57.33	162	BBF98429.1
NADH dehydrogenase subunit 6 [Scotoplanes sp. TT-2017]	Scotoplanes sp. TT-2017	154	154	0.92	3e-44	57.33	162	BBF98403.1
NADH dehydrogenase subunit 6 [Cercodemas anceps]	Cercodemas anceps	129	129	0.81	1e-34	56.82	161	YP_010043451.1
NADH dehydrogenase subunit 6 [Cucumaria frondosa]	Cucumaria frondosa	142	142	1	1e-39	56.79	161	YP_010429278.1
NADH dehydrogenase subunit 6 [Colochirus quadrangularis]	Colochirus quadrangularis	135	135	1	6e-37	56.17	161	YP_009971639.1
NADH dehydrogenase subunit 6 [Neocucumis proteus]	Neocucumis proteus	135	135	0.8	7e-37	53.44	161	QXQ00017.1
NADH:ubiquinone oxidoreductase 6 [Mesocentrotus nudus]	Mesocentrotus nudus	140	140	0.94	6e-39	50.98	153	BBH51055.1
NADH:ubiquinone oxidoreductase 6 [Mesocentrotus nudus]	Mesocentrotus nudus	139	139	0.94	2e-38	50.98	153	BBH51039.1
NADH dehydrogenase subunit 6 [Linckia laevigata]	Linckia laevigata	145	145	1	6e-41	50.62	162	BBO25392.1
NADH dehydrogenase subunit 6 [Aspidodiadema arcitum]	Aspidodiadema arcitum	142	142	1	2e-39	50.62	162	YP_010443007.1
NADH dehydrogenase subunit 6 [Sinaechinocyamus mai]	Sinaechinocyamus mai	137	137	1	1e-37	50.62	162	QFS00174.1
NADH dehydrogenase subunit 6 [Aphelasterias japonica]	Aphelasterias japonica	138	138	1	7e-38	50.61	162	YP_009110247.1
NADH dehydrogenase subunit 6 [Distolasterias nipon]	Distolasterias nipon	133	133	1	5e-36	50.61	162	QAU54037.1
NADH:ubiquinone oxidoreductase 6 [Mesocentrotus nudus]	Mesocentrotus nudus	138	138	0.94	4e-38	50.33	153	BBH51058.1
NADH:ubiquinone oxidoreductase 6 [Mesocentrotus nudus]	Mesocentrotus nudus	137	137	0.94	6e-38	50.33	153	BBH51045.1
NADH:ubiquinone oxidoreductase 6 [Mesocentrotus nudus]	Mesocentrotus nudus	137	137	0.94	7e-38	50.33	153	BBH51046.1
NADH:ubiquinone oxidoreductase 6 [Mesocentrotus nudus]	Mesocentrotus nudus	137	137	0.94	8e-38	50.33	153	BBH51036.1
NADH:ubiquinone oxidoreductase 6 [Mesocentrotus nudus]	Mesocentrotus nudus	137	137	0.94	1e-37	50.33	153	BBH51051.1
NADH:ubiquinone oxidoreductase 6 [Mesocentrotus nudus]	Mesocentrotus nudus	137	137	0.94	2e-37	50.33	153	BBH51057.1
NADH:ubiquinone oxidoreductase 6 [Mesocentrotus nudus]	Mesocentrotus nudus	136	136	0.94	3e-37	50.33	153	BBH51059.1
NADH:ubiquinone oxidoreductase 6 [Mesocentrotus nudus]	Mesocentrotus nudus	135	135	0.94	4e-37	50.33	153	BBH51040.1
NADH:ubiquinone oxidoreductase 6 [Mesocentrotus nudus]	Mesocentrotus nudus	135	135	0.94	4e-37	50.33	153	BBH51041.1
NADH dehydrogenase subunit 6 [Stylocidaris reini]	Stylocidaris reini	143	143	1	7e-40	50	162	YP_009917933.1
NADH dehydrogenase subunit 6 [Prionocidaris baculosa]	Prionocidaris baculosa	142	142	1	1e-39	50	162	YP_009917920.1
NADH dehydrogenase subunit 6 [Coscinasterias acutispina]	Coscinasterias acutispina	133	133	1	4e-36	50	162	YP_010393901.1
NADH dehydrogenase subunit 6 [Caenopedina pulchella]	Caenopedina pulchella	132	132	1	8e-36	50	162	YP_010443020.1
NADH dehydrogenase subunit 6 [Lethasterias fusca]	Lethasterias fusca	138	138	1	6e-38	49.69	162	YP_010960778.1
NADH dehydrogenase subunit 6 [Paulasterias sp. SS-2022]	Paulasterias sp. SS-2022	129	129	1	3e-34	49.69	162	UPP55875.1
NADH:ubiquinone oxidoreductase 6 [Mesocentrotus nudus]	Mesocentrotus nudus	136	136	0.94	2e-37	49.67	153	BBH51060.1
NADH:ubiquinone oxidoreductase 6 [Mesocentrotus nudus]	Mesocentrotus nudus	135	135	0.94	4e-37	49.67	153	BBH51061.1
NADH:ubiquinone oxidoreductase 6 [Mesocentrotus nudus]	Mesocentrotus nudus	140	140	1	6e-39	49.38	165	BAO03251.1
NADH dehydrogenase subunit 6 [Pygmaeocidaris prionigera]	Pygmaeocidaris prionigera	139	139	1	3e-38	49.38	162	YP_010148953.1
NADH dehydrogenase subunit 6 [Nacospatangus altus]	Nacospatangus altus	138	138	1	4e-38	49.38	162	YP_008994260.1
NADH dehydrogenase subunit 6 [Nepanthia sp. M04]	Nepanthia sp. M04	137	137	1	2e-37	49.38	162	QPC56431.1
NADH dehydrogenase subunit 6 [Aquilonastra batheri]	Aquilonastra batheri	134	134	1	1e-36	49.38	162	QAU54047.1
NADH dehydrogenase subunit 6 [Styracaster yapensis]	Styracaster yapensis	133	133	1	7e-36	48.82	163	YP_009574723.1
NADH dehydrogenase subunit 6 [Asterias amurensis]	Asterias amurensis	134	134	1	3e-36	48.78	162	YP_187586.1
NADH dehydrogenase subunit 6 [Asterias amurensis]	Asterias amurensis	133	133	1	5e-36	48.78	162	UYK51696.1
NADH dehydrogenase subunit 6 [Asterias amurensis]	Asterias amurensis	132	132	1	1e-35	48.78	162	UYK51683.1
NADH dehydrogenase subunit 6 [Mesocentrotus nudus]	Mesocentrotus nudus	139	139	1	2e-38	48.77	165	YP_007626990.1
NADH:ubiquinone oxidoreductase 6 [Mesocentrotus nudus]	Mesocentrotus nudus	139	139	1	2e-38	48.77	166	BAO03254.1
NADH:ubiquinone oxidoreductase 6 [Mesocentrotus nudus]	Mesocentrotus nudus	138	138	1	4e-38	48.77	165	BAO03253.1
NADH dehydrogenase subunit 6 [Hemicentrotus pulcherrimus]	Hemicentrotus pulcherrimus	137	137	1	8e-38	48.77	162	YP_009019269.1
NADH dehydrogenase subunit 6 [Arbacia lixula]	Arbacia lixula	134	134	1	2e-36	48.77	162	CAA56606.1
NADH dehydrogenase subunit 6 [Poraniopsis inflata]	Poraniopsis inflata	134	134	1	3e-36	48.47	162	YP_010960791.1
NADH dehydrogenase subunit 6 [Acanthaster planci]	Acanthaster planci	134	134	0.94	1e-36	48.37	153	BCH36383.1
NADH dehydrogenase subunit 6 [Acanthaster planci]	Acanthaster planci	134	134	0.94	2e-36	48.37	153	BCH36504.1
NADH dehydrogenase subunit 6 [Acanthaster planci]	Acanthaster planci	133	133	0.94	3e-36	48.37	153	BCH36295.1
NADH dehydrogenase subunit 6 [Acanthaster planci]	Acanthaster planci	132	132	0.94	6e-36	48.37	153	BCH36394.1
NADH dehydrogenase subunit 6 [Asterias amurensis]	Asterias amurensis	132	132	1	1e-35	48.17	162	WGS93960.1
NADH:ubiquinone oxidoreductase 6 [Mesocentrotus nudus]	Mesocentrotus nudus	138	138	1	6e-38	48.15	165	BAO03258.1
NADH dehydrogenase subunit 6 [Eucidaris tribuloides]	Eucidaris tribuloides	136	136	1	4e-37	48.15	162	QEF30126.1
NADH dehydrogenase subunit 6 [Acanthaster brevispinus]	Acanthaster brevispinus	135	135	1	7e-37	48.15	162	YP_492677.1
NADH dehydrogenase subunit 6 [Acanthaster planci]	Acanthaster planci	132	132	0.94	6e-36	47.71	153	BCH36284.1
NADH dehydrogenase subunit 6 [Strongylocentrotus droebachiensis]	Strongylocentrotus droebachiensis	136	136	1	3e-37	47.53	165	AGS17180.1
NADH dehydrogenase subunit 6 [Lytechinus variegatus]	Lytechinus variegatus	130	130	1	7e-35	47.53	162	YP_009487509.1
NADH dehydrogenase subunit 6 [Zoroaster ophiactis]	Zoroaster ophiactis	129	129	1	2e-34	47.24	162	YP_010388452.1
NADH dehydrogenase subunit 6 [Strongylocentrotus droebachiensis]	Strongylocentrotus droebachiensis	135	135	1	6e-37	46.91	165	YP_001527863.1
NADH dehydrogenase subunit 6 [Pseudoboletia maculata]	Pseudoboletia maculata	134	134	1	2e-36	46.91	165	YP_009917959.1
NADH dehydrogenase subunit 6 [Strongylocentrotus pallidus]	Strongylocentrotus pallidus	134	134	1	3e-36	46.91	165	YP_001527876.1
NADH dehydrogenase subunit 6 [Strongylocentrotus pallidus]	Strongylocentrotus pallidus	134	134	1	4e-36	46.91	165	AGS17186.1
NADH dehydrogenase subunit 6 [Tripneustes kermadecensis]	Tripneustes kermadecensis	131	131	1	2e-35	46.91	162	YP_010582856.1
NADH dehydrogenase subunit 6 [Echinothrix diadema]	Echinothrix diadema	130	130	1	8e-35	46.91	162	YP_009343966.1
NADH dehydrogenase subunit 6 [Diadema antillarum]	Diadema antillarum	129	129	1	1e-34	46.91	162	YP_010533949.1
NADH dehydrogenase subunit 6 [Araeosoma owstoni]	Araeosoma owstoni	129	129	1	3e-34	46.91	162	YP_010443046.1
NADH dehydrogenase subunit 6 [Freyastera benthophila]	Freyastera benthophila	127	127	1	1e-33	46.63	162	YP_009542028.1
NADH dehydrogenase subunit 6 [Acanthaster planci]	Acanthaster planci	138	138	1	7e-38	46.3	162	YP_492664.1
NADH dehydrogenase subunit 6 [Tripneustes gratilla]	Tripneustes gratilla	131	131	1	2e-35	46.3	162	YP_009369677.1
NADH dehydrogenase subunit 6 [Astropecten polyacanthus]	Astropecten polyacanthus	129	129	1	2e-34	46.01	163	YP_187599.1
NADH dehydrogenase subunit 6 [Ceramaster japonicus]	Ceramaster japonicus	127	127	1	1e-33	45.68	162	BCM94569.1

## Sheet: nad4l
Description	Scientific Name	Max Score	Total Score	Query Cover	E value	Per. ident	Acc. Len	Accession
NADH dehydrogenase subunit 4L [Benthodytes marianensis]	Benthodytes marianensis	169	169	1	4e-52	100	98	YP_009558627.1
NADH dehydrogenase subunit 4L [Stichopus horrens]	Stichopus horrens	115	115	0.98	1e-30	85.57	98	QJS34724.1
NADH dehydrogenase subunit 4L [Holothuria scabra]	Holothuria scabra	111	111	0.98	4e-29	85.57	98	YP_009139030.1
NADH dehydrogenase subunit 4L [Apostichopus japonicus]	Apostichopus japonicus	110	110	0.98	1e-28	84.54	98	YP_002836155.1
NADH dehydrogenase subunit 4L [Parastichopus nigripunctatus]	Parastichopus nigripunctatus	109	109	0.98	2e-28	84.54	98	YP_003264305.1
NADH dehydrogenase subunit 4L [Holothuria edulis]	Holothuria edulis	110	110	0.98	1e-28	83.51	98	YP_009971623.1
NADH dehydrogenase subunit 4L [Actinopyga echinites]	Actinopyga echinites	109	109	0.98	2e-28	83.51	98	QUL61385.1
NADH dehydrogenase subunit 4L [Apostichopus japonicus]	Apostichopus japonicus	108	108	0.98	4e-28	83.51	98	ACM66299.1
NADH dehydrogenase subunit 4L [Stichopus naso]	Stichopus naso	112	112	0.98	8e-30	82.47	98	UDN41900.1
NADH dehydrogenase subunit 4L [Stichopus horrens]	Stichopus horrens	112	112	0.98	2e-29	82.47	98	YP_003856735.1
NADH dehydrogenase subunit 4L [Thelenota ananas]	Thelenota ananas	111	111	0.98	2e-29	82.47	98	YP_010233784.1
NADH dehydrogenase subunit 4L [Stichopus chloronotus]	Stichopus chloronotus	110	110	0.98	1e-28	82.47	98	YP_010118231.1
NADH dehydrogenase subunit 4L [Holothuria spinifera]	Holothuria spinifera	107	107	0.98	2e-27	82.47	98	QQY85585.1
NADH dehydrogenase subunit 4L [Synallactes sp. Y30071]	Synallactes sp. Y30071	107	107	0.98	2e-27	82.47	98	QOP62909.1
NADH dehydrogenase subunit 4L [Neocucumis proteus]	Neocucumis proteus	105	105	0.98	6e-27	82.47	98	QXQ00009.1
NADH dehydrogenase subunit 4L [Actinopyga lecanora]	Actinopyga lecanora	88.6	88.6	0.98	3e-20	82.47	98	YP_010156062.1
NADH dehydrogenase subunit 4L [Stichopus sp. SF-2010]	Stichopus sp. SF-2010	111	111	0.98	3e-29	81.44	98	YP_003856709.1
NADH dehydrogenase subunit 4L [Acaudina molpadioides]	Acaudina molpadioides	110	110	0.98	1e-28	81.44	98	QGN74726.1
NADH dehydrogenase subunit 4L [Holothuria leucospilota]	Holothuria leucospilota	107	107	0.98	1e-27	81.44	98	YP_009751170.1
NADH dehydrogenase subunit 4L [Holothuria pervicax]	Holothuria pervicax	107	107	0.98	2e-27	81.44	98	YP_009726142.1
NADH dehydrogenase subunit 4L [Holothuria hilla]	Holothuria hilla	107	107	0.98	8e-28	80.41	98	QUL58686.1
NADH dehydrogenase subunit 4L [Holothuria spinifera]	Holothuria spinifera	107	107	0.98	2e-27	80.41	98	YP_009739757.1
NADH dehydrogenase subunit 4L [Holothuria fuscogilva]	Holothuria fuscogilva	104	104	0.98	1e-26	80.41	98	QXQ00035.1
NADH dehydrogenase subunit 4L [Bohadschia argus]	Bohadschia argus	102	102	0.98	2e-25	78.35	98	YP_010296731.1
NADH dehydrogenase subunit 4L [Holothuria forskali]	Holothuria forskali	113	113	0.98	5e-30	77.32	98	YP_003457271.1
NADH dehydrogenase subunit 4L [Thyonella gemmata]	Thyonella gemmata	92	92	0.98	1e-21	76.29	98	YP_010191958.1
NADH dehydrogenase subunit 4L [Cucumaria miniata]	Cucumaria miniata	95.1	95.1	0.98	1e-22	75.26	98	YP_025924.1
NADH dehydrogenase subunit 4L [Cucumaria frondosa]	Cucumaria frondosa	94.4	94.4	0.98	2e-22	74.23	98	YP_010429270.1
ND4L [Cucumaria pseudocurata]	Cucumaria pseudocurata	94	94	0.98	2e-22	74.23	98	AAC69448.1
NADH dehydrogenase subunit 4L [Pseudocolochirus violaceus]	Pseudocolochirus violaceus	93.6	93.6	0.98	4e-22	74.23	98	YP_009973273.1
NADH dehydrogenase subunit 4L [Peniagone sp. YYH-2013]	Peniagone sp. YYH-2013	102	102	1	8e-26	69.39	98	AHH93110.1
NADH dehydrogenase subunit 4L [Colochirus quadrangularis]	Colochirus quadrangularis	91.3	91.3	0.92	3e-21	69.23	98	YP_009971631.1
NADH dehydrogenase subunit 4L [Scotoplanes sp. TT-2017]	Scotoplanes sp. TT-2017	89.7	89.7	1	1e-20	68.37	98	BBF98408.1
NADH dehydrogenase subunit 4L [Cercodemas anceps]	Cercodemas anceps	89.4	89.4	0.92	2e-20	68.13	98	YP_010043443.1
NADH dehydrogenase subunit 4L [Alopias superciliosus]	Alopias superciliosus	97.8	97.8	0.89	7e-24	60.23	98	YP_008082490.1
NADH dehydrogenase subunit 4L [Cetorhinus maximus]	Cetorhinus maximus	97.1	97.1	0.89	1e-23	60.23	98	YP_008994702.1
NADH dehydrogenase subunit 4L [Poroderma pantherinum]	Poroderma pantherinum	102	102	0.89	8e-26	59.09	98	YP_009671875.1
NADH dehydrogenase subunit 4L [Isurus oxyrinchus]	Isurus oxyrinchus	99.8	99.8	0.89	1e-24	59.09	98	AXJ93373.1
NADH dehydrogenase subunit 4L [Isurus oxyrinchus]	Isurus oxyrinchus	99	99	0.89	2e-24	59.09	98	YP_008757841.1
NADH dehydrogenase subunit 4L [Isurus paucus]	Isurus paucus	98.6	98.6	0.89	4e-24	59.09	98	YP_009029793.1
NADH dehydrogenase subunit 4L [Carcharodon carcharias]	Carcharodon carcharias	97.4	97.4	0.89	1e-23	59.09	98	YP_008578246.1
NADH dehydrogenase subunit 4L [Alopias vulpinus]	Alopias vulpinus	97.1	97.1	0.89	2e-23	59.09	98	YP_009905871.1
NADH dehydrogenase subunit 4L [Megachasma pelagios]	Megachasma pelagios	95.1	95.1	0.89	8e-23	59.09	98	WNH19444.1
NADH dehydrogenase subunit 4L [Megachasma pelagios]	Megachasma pelagios	95.1	95.1	0.89	8e-23	59.09	98	YP_008082477.1
NADH dehydrogenase subunit 4L [Lamna ditropis]	Lamna ditropis	91.3	91.3	0.89	3e-21	59.09	98	YP_009040567.1
NADH dehydrogenase subunit 4L [Alopias pelagicus]	Alopias pelagicus	96.7	96.7	0.91	2e-23	58.89	98	YP_008815369.1
NADH dehydrogenase subunit 4L [Scyliorhinus torazame]	Scyliorhinus torazame	97.1	97.1	0.87	2e-23	58.14	98	BBI76387.1
NADH dehydrogenase subunit 4L [Cephaloscyllium fasciatum]	Cephaloscyllium fasciatum	97.1	97.1	0.87	2e-23	58.14	98	QXU75878.1
NADH dehydrogenase subunit 4L [Scyliorhinus stellaris]	Scyliorhinus stellaris	98.6	98.6	0.89	4e-24	57.95	98	YP_010499065.1
NADH dehydrogenase subunit 4L [Scyliorhinus canicula]	Scyliorhinus canicula	97.8	97.8	0.89	7e-24	57.95	98	NP_007622.1
NADH dehydrogenase subunit 4L [Squatina dumeril]	Squatina dumeril	97.1	97.1	0.89	2e-23	57.95	98	YP_009826159.1
NADH dehydrogenase subunit 4L [Squatina squatina]	Squatina squatina	96.3	96.3	0.89	3e-23	57.95	98	YP_009387886.1
NADH dehydrogenase subunit 4L [Lamna nasus]	Lamna nasus	95.5	95.5	0.89	5e-23	57.95	98	YP_009348425.1
NADH dehydrogenase subunit 4L [Etmopterus molleri]	Etmopterus molleri	93.6	93.6	0.89	4e-22	57.95	98	BDB06963.1
NADH dehydrogenase subunit 4L [Pseudocarcharias kamoharai]	Pseudocarcharias kamoharai	97.1	97.1	0.91	2e-23	57.78	98	YP_009116277.1
NADH dehydrogenase subunit 4L [Hemigaleus microstoma]	Hemigaleus microstoma	92.8	92.8	0.91	7e-22	57.78	98	YP_009233234.1
NADH dehydrogenase subunit 4L [Carcharias taurus]	Carcharias taurus	95.9	95.9	0.92	5e-23	57.14	98	ALH07413.1
NADH dehydrogenase subunit 4L [Carcharias taurus]	Carcharias taurus	95.9	95.9	0.92	5e-23	57.14	98	YP_009003647.1
NADH dehydrogenase subunit 4L [Carcharias taurus]	Carcharias taurus	95.9	95.9	0.92	5e-23	57.14	98	AXU40895.1
NADH dehydrogenase subunit 4L [Pisaster ochraceus]	Pisaster ochraceus	88.6	88.6	0.94	3e-20	56.99	98	YP_009651725.1
NADH dehydrogenase subunit 4L [Cephaloscyllium umbratile]	Cephaloscyllium umbratile	95.1	95.1	0.87	1e-22	56.98	98	YP_009233221.1
NADH dehydrogenase subunit 4L [Rhincodon typus]	Rhincodon typus	99.4	99.4	0.89	2e-24	56.82	98	YP_009002141.1
NADH dehydrogenase subunit 4L [Sphyrna gilberti]	Sphyrna gilberti	97.4	97.4	0.89	1e-23	56.82	98	YP_010853251.1
NADH dehydrogenase subunit 4L [Chiloscyllium plagiosum]	Chiloscyllium plagiosum	97.4	97.4	0.89	1e-23	56.82	98	YP_002808545.1
NADH dehydrogenase subunit 4L [Triaenodon obesus]	Triaenodon obesus	96.7	96.7	0.89	2e-23	56.82	98	YP_009117157.1
NADH dehydrogenase subunit 4L [Squatina tergocellatoides]	Squatina tergocellatoides	96.7	96.7	0.89	3e-23	56.82	98	YP_010406838.1
NADH dehydrogenase subunit 4L [Carcharhinus tjutjot]	Carcharhinus tjutjot	96.7	96.7	0.89	3e-23	56.82	98	YP_009131636.1
NADH dehydrogenase subunit 4L [Triakis semifasciata]	Triakis semifasciata	96.7	96.7	0.89	3e-23	56.82	98	YP_010835429.1
NADH dehydrogenase subunit 4L [Sphyrna mokarran]	Sphyrna mokarran	96.7	96.7	0.89	3e-23	56.82	98	YP_009408684.1
NADH dehydrogenase subunit 4L [Sphyrna lewini]	Sphyrna lewini	96.3	96.3	0.89	3e-23	56.82	98	YP_008757668.1
NADH dehydrogenase subunit 4L [Hemitriakis japanica]	Hemitriakis japanica	96.3	96.3	0.89	3e-23	56.82	98	YP_009129505.1
NADH dehydrogenase subunit 4L [Carcharhinus amblyrhynchoides]	Carcharhinus amblyrhynchoides	96.3	96.3	0.89	3e-23	56.82	98	YP_009024564.1
NADH dehydrogenase subunit 4L [Halaelurus buergeri]	Halaelurus buergeri	96.3	96.3	0.89	4e-23	56.82	98	YP_009316470.1
NADH dehydrogenase subunit 4L [Oedalechilus labiosus]	Oedalechilus labiosus	95.9	95.9	0.89	4e-23	56.82	98	YP_009112273.1
NADH dehydrogenase subunit 4L [Chiloscyllium punctatum]	Chiloscyllium punctatum	95.9	95.9	0.89	4e-23	56.82	98	YP_005088207.1
NADH dehydrogenase subunit 4L [Squatina japonica]	Squatina japonica	94.7	94.7	0.89	1e-22	56.82	98	YP_009040657.1
NADH dehydrogenase subunit 4L [Galeorhinus galeus]	Galeorhinus galeus	94	94	0.89	2e-22	56.82	98	YP_010991400.1
NADH dehydrogenase subunit 4L [Odontaspis ferox]	Odontaspis ferox	91.7	91.7	0.89	2e-21	56.82	98	YP_010016378.1
NADH dehydrogenase subunit 4L [Apristurus kampae]	Apristurus kampae	97.8	97.8	0.91	8e-24	56.67	98	WNH37405.1
NADH dehydrogenase subunit 4L [Carcharhinus plumbeus]	Carcharhinus plumbeus	96.7	96.7	0.91	2e-23	56.67	98	YP_009049100.1
NADH dehydrogenase subunit 4L [Nebrius ferrugineus]	Nebrius ferrugineus	97.1	97.1	0.89	1e-23	55.68	98	YP_009236595.1
NADH dehydrogenase subunit 4L [Glyphis garricki]	Glyphis garricki	96.7	96.7	0.89	2e-23	55.68	98	YP_009000243.1
NADH dehydrogenase subunit 4L [Sphyrna zygaena]	Sphyrna zygaena	96.3	96.3	0.89	3e-23	55.68	98	YP_009110472.1
NADH dehydrogenase subunit 4L [Carcharhinus leucas]	Carcharhinus leucas	96.3	96.3	0.89	4e-23	55.68	98	YP_009003673.1
NADH dehydrogenase subunit 4L [Mustelus canis]	Mustelus canis	95.9	95.9	0.89	4e-23	55.68	98	WNH18456.1
NADH dehydrogenase subunit 4L [Mustelus griseus]	Mustelus griseus	95.9	95.9	0.89	4e-23	55.68	98	YP_009003738.1
NADH dehydrogenase subunit 4L [Mustelus manazo]	Mustelus manazo	95.5	95.5	0.89	6e-23	55.68	98	NP_008811.1
NADH dehydrogenase subunit 4L [Mustelus mustelus]	Mustelus mustelus	95.5	95.5	0.89	7e-23	55.68	98	YP_009525257.1
NADH dehydrogenase subunit 4L [Squatina oculata]	Squatina oculata	94.4	94.4	0.89	2e-22	55.68	98	YP_010385318.1
NADH dehydrogenase subunit 4L [Orectolobus japonicus]	Orectolobus japonicus	95.1	95.1	0.89	9e-23	54.55	98	YP_008474773.1
NADH dehydrogenase subunit 4L [Pachypanchax playfairii]	Pachypanchax playfairii	98.6	98.6	0.92	4e-24	53.85	98	YP_009685512.1
NADH dehydrogenase subunit 4L [Himantura uarnak]	Himantura uarnak	92.4	92.4	0.92	1e-21	52.75	98	YP_009178614.1
NADH dehydrogenase subunit 4L [Carcharhinus perezii]	Carcharhinus perezii	96.7	96.7	0.98	2e-23	52.58	98	QVT15728.1
NADH dehydrogenase subunit 4L [Acanthurus thompsoni]	Acanthurus thompsoni	92.8	92.8	0.98	7e-22	51.55	98	WCJ44897.1
NADH dehydrogenase subunit 4L [Acanthurus blochii]	Acanthurus blochii	92.8	92.8	0.98	8e-22	51.55	98	WCJ44923.1
NADH dehydrogenase subunit 4L [Acanthurus dussumieri]	Acanthurus dussumieri	92.4	92.4	0.98	9e-22	51.55	98	WCJ44845.1
NADH dehydrogenase subunit 4L [Acanthurus gahhm]	Acanthurus gahhm	91.7	91.7	0.98	2e-21	51.55	98	AMO26095.1
NADH dehydrogenase subunit 4L [Ctenochaetus striatus]	Ctenochaetus striatus	92.4	92.4	0.98	1e-21	50.52	98	AMO26128.1
NADH dehydrogenase subunit 4L [Carapus mourlani]	Carapus mourlani	95.5	95.5	0.93	5e-23	48.91	98	WKB06518.1
NADH dehydrogenase subunit 4L [Uraeotyphlus gansi]	Uraeotyphlus gansi	95.5	95.5	0.98	7e-23	47.42	98	YP_009003634.1

## Sheet: cox1
Description	Scientific Name	Max Score	Total Score	Query Cover	E value	Per. ident	Acc. Len	Accession
cytochrome c oxidase subunit I [Benthodytes sp. Gxx-2023]	Benthodytes sp. Gxx-2023	1018	1018	1	0	100	517	WRK19239.1
cytochrome c oxidase subunit I [Benthodytes marianensis]	Benthodytes marianensis	1011	1011	1	0	98.84	517	YP_009558626.1
cytochrome c oxidase subunit I [Bohadschia argus]	Bohadschia argus	915	915	1	0	91.1	517	YP_010296730.1
cytochrome c oxidase subunit I [Stichopus naso]	Stichopus naso	933	933	1	0	90.91	517	UDN41899.1
cytochrome c oxidase subunit I [Stichopus chloronotus]	Stichopus chloronotus	932	932	1	0	90.91	517	YP_010118230.1
cytochrome c oxidase subunit I [Apostichopus japonicus]	Apostichopus japonicus	934	934	1	0	90.72	517	AJF41574.1
cytochrome c oxidase subunit I [Pygmaeocidaris prionigera]	Pygmaeocidaris prionigera	924	924	1	0	90.72	517	YP_010148944.1
cytochrome c oxidase subunit I [Phyllophorella liuwutiensis]	Phyllophorella liuwutiensis	912	912	1	0	90.72	517	YP_010161653.1
cytochrome c oxidase subunit 1 [Neocucumis proteus]	Neocucumis proteus	909	909	1	0	90.72	518	QXQ00008.1
cytochrome c oxidase subunit I [Isostichopus badionotus]	Isostichopus badionotus	933	933	1	0	90.52	517	QXG82909.1
cytochrome c oxidase subunit I [Apostichopus parvimensis]	Apostichopus parvimensis	932	932	1	0	90.52	517	YP_009239165.1
cytochrome c oxidase subunit I [Apostichopus japonicus]	Apostichopus japonicus	932	932	1	0	90.52	517	YP_002836154.1
cytochrome c oxidase subunit I [Thelenota ananas]	Thelenota ananas	932	932	1	0	90.52	517	YP_010233772.1
cytochrome c oxidase subunit I [Stichopus ocellatus]	Stichopus ocellatus	931	931	1	0	90.52	517	YP_010370160.1
cytochrome c oxidase subunit 1 [Stichopus horrens]	Stichopus horrens	930	930	1	0	90.52	517	USQ67448.1
cytochrome c oxidase subunit I [Acaudina molpadioides]	Acaudina molpadioides	914	914	1	0	90.52	517	QGN74725.1
cytochrome c oxidase subunit 1 [Stichopus horrens]	Stichopus horrens	931	931	1	0	90.33	517	QJS34723.1
cytochrome c oxidase subunit I [Apostichopus japonicus]	Apostichopus japonicus	929	929	1	0	90.33	517	ABX59363.1
cytochrome c oxidase subunit I [Stichopus horrens]	Stichopus horrens	928	928	1	0	90.33	517	YP_003856734.1
cytochrome c oxidase subunit I [Stichopus sp. SF-2010]	Stichopus sp. SF-2010	928	928	1	0	90.33	517	YP_003856708.1
cytochrome c oxidase subunit I [Araeosoma owstoni]	Araeosoma owstoni	915	915	1	0	90.33	517	YP_010443037.1
cytochrome c oxidase subunit 1 [Phyrella fragilis]	Phyrella fragilis	907	907	1	0	90.33	517	QXQ00021.1
cytochrome c oxidase subunit I [Parastichopus nigripunctatus]	Parastichopus nigripunctatus	948	948	1	0	90.14	517	YP_003264304.1
cytochrome c oxidase subunit I [Apostichopus californicus]	Apostichopus californicus	938	938	1	0	90.14	517	YP_009128902.1
cytochrome c oxidase subunit 1 [Apostichopus japonicus]	Apostichopus japonicus	927	927	1	0	90.14	517	ACM66272.1
cytochrome c oxidase subunit 1 [Actinopyga echinites]	Actinopyga echinites	914	914	1	0	90.14	517	QUL61384.1
cytochrome c oxidase subunit I [Holothuria pervicax]	Holothuria pervicax	930	930	1	0	89.94	518	YP_009726141.1
cytochrome c oxidase subunit 1 [Holothuria spinifera]	Holothuria spinifera	930	930	1	0	89.94	517	QQY85584.1
cytochrome c oxidase subunit I [Holothuria scabra]	Holothuria scabra	929	929	1	0	89.94	517	YP_009139029.1
cytochrome c oxidase subunit I [Holothuria spinifera]	Holothuria spinifera	929	929	1	0	89.94	518	YP_009739756.1
cytochrome c oxidase subunit I [Holothuria edulis]	Holothuria edulis	928	928	1	0	89.94	518	YP_009971622.1
cytochrome c oxidase subunit 1 [Apostichopus japonicus]	Apostichopus japonicus	926	926	1	0	89.94	517	ACM66285.1
cytochrome c oxidase subunit I [Phormosoma bursarium]	Phormosoma bursarium	917	917	1	0	89.94	517	YP_010443024.1
cytochrome c oxidase subunit I [Actinopyga lecanora]	Actinopyga lecanora	912	912	1	0	89.94	517	YP_010156061.1
cytochrome c oxidase subunit 1 [Actinopyga lecanora]	Actinopyga lecanora	910	910	1	0	89.94	517	QWE50454.1
cytochrome c oxidase subunit I [Cucumaria miniata]	Cucumaria miniata	921	921	0.99	0	89.92	516	YP_025923.1
cytochrome c oxidase subunit 1 [Apostichopus japonicus]	Apostichopus japonicus	941	941	1	0	89.75	517	ACM66298.1
cytochrome c oxidase subunit 1 [Holothuria leucospilota]	Holothuria leucospilota	928	928	1	0	89.75	518	QNN01417.1
cytochrome c oxidase subunit I [Holothuria leucospilota]	Holothuria leucospilota	928	928	1	0	89.75	518	YP_009751169.1
cytochrome c oxidase subunit I [Holothuria hilla]	Holothuria hilla	927	927	1	0	89.75	518	QUL58685.1
cytochrome c oxidase subunit I [Temnopleurus hardwickii]	Temnopleurus hardwickii	915	915	1	0	89.75	517	YP_009115776.1
cytochrome c oxidase subunit I [Heliocidaris crassispina]	Heliocidaris crassispina	914	914	1	0	89.75	517	YP_009019299.1
cytochrome c oxidase subunit I [Sterechinus neumayeri]	Sterechinus neumayeri	913	913	1	0	89.75	517	YP_009138159.1
cytochrome c oxidase subunit 1 [Holothuria fuscogilva]	Holothuria fuscogilva	922	922	1	0	89.56	517	QXQ00034.1
cytochrome c oxidase subunit I [Stylocidaris reini]	Stylocidaris reini	917	917	1	0	89.56	517	YP_009917924.1
cytochrome c oxidase subunit I [Mespilia globulus]	Mespilia globulus	915	915	1	0	89.56	517	YP_009369655.1
cytochrome c oxidase subunit I [Temnopleurus toreumaticus]	Temnopleurus toreumaticus	914	914	1	0	89.56	517	YP_009344331.1
cytochrome c oxidase subunit I [Echinometra mathaei]	Echinometra mathaei	914	914	1	0	89.56	517	WRK21536.1
cytochrome c oxidase subunit I [Pseudocentrotus depressus]	Pseudocentrotus depressus	913	913	1	0	89.56	517	YP_009019286.1
cytochrome c oxidase subunit I [Paracentrotus lividus]	Paracentrotus lividus	913	913	1	0	89.56	517	NP_008123.1
cytochrome c oxidase subunit I [Loxechinus albus]	Loxechinus albus	910	910	1	0	89.56	517	YP_009019247.1
cytochrome c oxidase subunit I [Holothuria forskali]	Holothuria forskali	939	939	1	0	89.38	518	YP_003457270.1
cytochrome c oxidase subunit I [Nacospatangus altus]	Nacospatangus altus	916	916	1	0	89.36	518	YP_008994264.1
cytochrome c oxidase subunit I [Prionocidaris baculosa]	Prionocidaris baculosa	916	916	1	0	89.36	517	YP_009917911.1
cytochrome c oxidase subunit I [Echinocardium cordatum]	Echinocardium cordatum	915	915	1	0	89.36	517	YP_003457231.1
cytochrome c oxidase subunit I [Tripneustes kermadecensis]	Tripneustes kermadecensis	914	914	1	0	89.36	517	YP_010582847.1
cytochrome c oxidase subunit I [Heterocentrotus mammillatus]	Heterocentrotus mammillatus	912	912	1	0	89.36	517	YP_009369642.1
cytochrome c oxidase subunit I [Salmacis sphaeroides]	Salmacis sphaeroides	912	912	1	0	89.36	517	YP_009344318.1
cytochrome c oxidase subunit I [Echinometra mathaei]	Echinometra mathaei	912	912	1	0	89.36	517	YP_009369629.1
cytochrome c oxidase subunit I [Sinaechinocyamus mai]	Sinaechinocyamus mai	911	911	1	0	89.36	517	QFS00176.1
cytochrome c oxidase subunit 1 [Synallactes sp. Y30071]	Synallactes sp. Y30071	908	908	1	0	89.36	517	QOP62908.1
cytochrome c oxidase subunit I [Pseudoboletia maculata]	Pseudoboletia maculata	914	914	1	0	89.17	517	YP_009917950.1
cytochrome c oxidase subunit I [Tripneustes gratilla]	Tripneustes gratilla	913	913	1	0	89.17	517	YP_009369668.1
cytochrome c oxidase subunit I [Strongylocentrotus droebachiensis]	Strongylocentrotus droebachiensis	913	913	1	0	89.17	517	YP_001527854.1
cytochrome c oxidase subunit I [Astriclypeus mannii]	Astriclypeus mannii	911	911	1	0	89.17	517	YP_010297310.1
cytochrome c oxidase subunit I [Glyptocidaris crenularis]	Glyptocidaris crenularis	909	909	1	0	89.17	517	YP_009331768.1
cytochrome c oxidase subunit I [Salmacis bicolor rarispina]	Salmacis bicolor rarispina	909	909	1	0	89.17	517	APT42086.1
cytochrome c oxidase subunit I [Temnopleurus reevesii]	Temnopleurus reevesii	909	909	1	0	89.17	517	YP_009344344.1
cytochrome c oxidase subunit I [Crossaster japonicus]	Crossaster japonicus	904	904	1	0	89.17	517	YP_010926089.1
cytochrome c oxidase subunit I [Cucumaria frondosa]	Cucumaria frondosa	919	919	0.99	0	89.15	516	YP_010429269.1
cytochrome c oxidase subunit I [Eucidaris tribuloides]	Eucidaris tribuloides	914	914	1	0	88.97	517	YP_009917231.1
cytochrome c oxidase subunit I [Pseudocolochirus violaceus]	Pseudocolochirus violaceus	913	913	1	0	88.97	519	YP_009973272.1
cytochrome c oxidase subunit I [Hemicentrotus pulcherrimus]	Hemicentrotus pulcherrimus	912	912	1	0	88.97	517	YP_009019260.1
cytochrome c oxidase subunit I [Lytechinus variegatus]	Lytechinus variegatus	912	912	1	0	88.97	517	YP_009487500.1
cytochrome c oxidase subunit I [Echinothrix calamaris]	Echinothrix calamaris	912	912	1	0	88.97	517	YP_009917937.1
cytochrome c oxidase subunit I [Tripneustes gratilla]	Tripneustes gratilla	912	912	1	0	88.97	517	WKW91744.1
cytochrome c oxidase subunit I [Caenopedina pulchella]	Caenopedina pulchella	909	909	1	0	88.97	517	YP_010443011.1
cytochrome c oxidase subunit I [Diadema setosum]	Diadema setosum	911	911	1	0	88.78	517	YP_009343944.1
cytochrome oxidase subunit I [Meridiastra gunnii]	Meridiastra gunnii	910	910	1	0	88.78	517	AAB01108.2
cytochrome c oxidase subunit I [Strongylocentrotus intermedius]	Strongylocentrotus intermedius	910	910	1	0	88.78	517	QDO72187.1
cytochrome c oxidase subunit 1 [Stomopneustes variolaris]	Stomopneustes variolaris	910	910	1	0	88.78	517	QVL28500.1
cytochrome oxidase subunit I [Meridiastra gunnii]	Meridiastra gunnii	908	908	1	0	88.78	517	AAB01113.1
cytochrome c oxidase subunit I [Strongylocentrotus droebachiensis]	Strongylocentrotus droebachiensis	907	907	1	0	88.78	517	ABV02417.1
cytochrome c oxidase subunit I [Poraniopsis inflata]	Poraniopsis inflata	905	905	1	0	88.78	517	YP_010960782.1
cytochrome c oxidase subunit I [Aspidodiadema arcitum]	Aspidodiadema arcitum	910	910	1	0	88.59	517	YP_010442998.1
cytochrome oxidase subunit I [Meridiastra medius]	Meridiastra medius	908	908	1	0	88.59	517	AAR23957.1
cytochrome c oxidase subunit I [Ophidiaster granifer]	Ophidiaster granifer	907	907	1	0	88.59	517	YP_010042752.1
cytochrome c oxidase subunit I [Zoroaster ophiactis]	Zoroaster ophiactis	904	904	1	0	88.59	517	YP_010388443.1
cytochrome oxidase subunit I [Cryptasterina pentagona]	Cryptasterina pentagona	908	908	1	0	88.39	517	AAB01114.1
cytochrome c oxidase subunit I [Styracaster yapensis]	Styracaster yapensis	907	907	1	0	88.39	517	YP_009574714.1
cytochrome oxidase subunit I [Meridiastra gunnii]	Meridiastra gunnii	905	905	1	0	88.39	517	AAB01112.1
cytochrome oxidase subunit I [Patiria miniata]	Patiria miniata	904	904	1	0	88.39	517	AAB01104.1
cytochrome c oxidase subunit I [Cercodemas anceps]	Cercodemas anceps	910	910	0.98	0	88.24	516	YP_010043442.1
cytochrome c oxidase subunit I [Astropecten polyacanthus]	Astropecten polyacanthus	905	905	1	0	88.2	517	YP_187590.1
cytochrome oxidase subunit I [Cryptasterina pacifica]	Cryptasterina pacifica	904	904	1	0	88.2	517	AAB01105.1
cytochrome oxidase subunit 1 [Linckia laevigata]	Linckia laevigata	906	906	1	0	88.01	517	BBO25383.1
cytochrome oxidase subunit I [Asterina gibbosa (Pennant, 1777)]	Asterina gibbosa (Pennant	1777)	914	914	1	0	87.81	517	AAB01103.1
cytochrome oxidase subunit 1 [Aquilonastra batheri]	Aquilonastra batheri	904	904	1	0	87.81	517	QAU54040.1
cytochrome c oxidase subunit I [Freyastera benthophila]	Freyastera benthophila	907	907	0.99	0	87.38	518	YP_009542019.1
cytochrome c oxidase subunit I [Colochirus quadrangularis]	Colochirus quadrangularis	914	914	1	0	87.04	517	YP_009971630.1

## Sheet: cox2
Description	Scientific Name	Max Score	Total Score	Query Cover	E value	Per. ident	Acc. Len	Accession
cytochrome c oxidase subunit II [Benthodytes sp. Gxx-2023]	Benthodytes sp. Gxx-2023	462	462	1	5e-164	100	229	WRK19241.1
cytochrome c oxidase subunit II [Benthodytes marianensis]	Benthodytes marianensis	459	459	1	9e-163	98.69	229	YP_009558628.1
cytochrome c oxidase subunit II [Acaudina molpadioides]	Acaudina molpadioides	367	367	1	2e-126	87.34	229	QGN74727.1
cytochrome c oxidase subunit II [Holothuria fuscocinerea]	Holothuria fuscocinerea	397	397	1	4e-138	86.9	229	QIT06508.1
cytochrome c oxidase subunit II [Holothuria pervicax]	Holothuria pervicax	395	395	1	2e-137	86.03	229	YP_009726143.1
cytochrome c oxidase subunit II [Holothuria spinifera]	Holothuria spinifera	392	392	1	2e-136	85.59	229	YP_009739758.1
cytochrome c oxidase subunit II [Holothuria forskali]	Holothuria forskali	385	385	1	2e-133	85.59	229	YP_003457272.1
cytochrome c oxidase subunit II [Holothuria hilla]	Holothuria hilla	414	414	1	6e-145	85.15	229	QUL58687.1
cytochrome c oxidase subunit 2 [Synallactes sp. Y30071]	Synallactes sp. Y30071	403	403	1	1e-140	85.15	229	QOP62910.1
cytochrome c oxidase subunit 2 [Holothuria spinifera]	Holothuria spinifera	395	395	1	2e-137	85.15	229	QQY85586.1
cytochrome c oxidase subunit II [Holothuria edulis]	Holothuria edulis	392	392	1	2e-136	85.15	229	YP_009971624.1
cytochrome c oxidase subunit 2 [Holothuria fuscogilva]	Holothuria fuscogilva	395	395	1	2e-137	84.72	229	QXQ00036.1
cytochrome c oxidase subunit 2 [Holothuria leucospilota]	Holothuria leucospilota	391	391	1	7e-136	84.72	229	QNN01419.1
cytochrome c oxidase subunit II [Actinopyga lecanora]	Actinopyga lecanora	372	372	1	4e-128	84.72	229	YP_010156063.1
cytochrome c oxidase subunit II [Parastichopus nigripunctatus]	Parastichopus nigripunctatus	391	391	1	1e-135	84.28	229	YP_003264306.1
cytochrome c oxidase subunit 2 [Holothuria leucospilota]	Holothuria leucospilota	390	390	1	3e-135	84.28	229	ULR86813.1
cytochrome c oxidase subunit II [Holothuria leucospilota]	Holothuria leucospilota	389	389	1	6e-135	84.28	229	YP_009751171.1
cytochrome c oxidase subunit II [Bohadschia argus]	Bohadschia argus	381	381	1	7e-132	84.28	229	YP_010296732.1
cytochrome c oxidase subunit II [Stichopus sp. SF-2010]	Stichopus sp. SF-2010	379	379	1	7e-131	84.28	229	YP_003856710.1
cytochrome c oxidase subunit II [Stichopus horrens]	Stichopus horrens	378	378	1	1e-130	84.28	229	YP_003856736.1
cytochrome c oxidase subunit 2 [Actinopyga lecanora]	Actinopyga lecanora	371	371	1	5e-128	84.28	229	QWE50456.1
cytochrome c oxidase subunit II [Pseudocolochirus violaceus]	Pseudocolochirus violaceus	370	370	1	2e-127	83.91	230	YP_009973274.1
cytochrome c oxidase subunit II [Thelenota ananas]	Thelenota ananas	392	392	1	6e-136	83.84	229	YP_010233783.1
cytochrome c oxidase subunit 2 [Stichopus horrens]	Stichopus horrens	390	390	1	1e-135	83.84	229	QJS34725.1
cytochrome c oxidase subunit 2 [Actinopyga echinites]	Actinopyga echinites	389	389	1	4e-135	83.84	229	QUL61386.1
cytochrome c oxidase subunit II [Apostichopus japonicus]	Apostichopus japonicus	388	388	1	1e-134	83.84	229	YP_002836156.1
cytochrome c oxidase subunit II [Thyonella gemmata]	Thyonella gemmata	374	374	1	4e-129	83.84	229	YP_010191959.1
cytochrome c oxidase subunit II [Holothuria scabra]	Holothuria scabra	393	393	1	1e-136	83.41	229	YP_009139031.1
cytochrome c oxidase subunit II [Apostichopus parvimensis]	Apostichopus parvimensis	388	388	1	1e-134	83.41	229	YP_009239167.1
cytochrome c oxidase subunit II [Apostichopus californicus]	Apostichopus californicus	388	388	1	2e-134	83.41	229	YP_009128904.1
cytochrome c oxidase subunit 2 [Apostichopus japonicus]	Apostichopus japonicus	387	387	1	5e-134	83.41	229	ACM66300.1
cytochrome c oxidase subunit II [Apostichopus japonicus]	Apostichopus japonicus	386	386	1	1e-133	83.41	229	AZZ06333.1
cytochrome c oxidase subunit II [Stichopus naso]	Stichopus naso	378	378	1	2e-130	83.41	229	UDN41901.1
cytochrome c oxidase subunit II [Cucumaria frondosa]	Cucumaria frondosa	389	389	1	4e-135	82.97	229	YP_010429271.1
cytochrome c oxidase subunit II [Stichopus chloronotus]	Stichopus chloronotus	375	375	1	1e-129	82.97	229	YP_010118232.1
cytochrome c oxidase subunit 2 [Neocucumis proteus]	Neocucumis proteus	382	382	1	3e-132	82.53	229	QXQ00010.1
cytochrome c oxidase subunit II [Heliocidaris crassispina]	Heliocidaris crassispina	397	397	1	3e-138	81.66	229	YP_009019301.1
cytochrome c oxidase subunit II [Heliocidaris crassispina]	Heliocidaris crassispina	397	397	1	6e-138	81.66	229	UKG23342.1
cytochrome c oxidase subunit II [Araeosoma owstoni]	Araeosoma owstoni	395	395	1	2e-137	81.66	229	YP_010443039.1
cytochrome c oxidase subunit II [Caenopedina pulchella]	Caenopedina pulchella	394	394	1	5e-137	81.66	229	YP_010443013.1
cytochrome c oxidase subunit II [Mesocentrotus nudus]	Mesocentrotus nudus	397	397	1	3e-138	81.22	229	YP_007626983.1
cytochrome c oxidase subunit II [Heliocidaris crassispina]	Heliocidaris crassispina	396	396	1	6e-138	81.22	229	QDO72178.1
cytochrome c oxidase subunit II [Aspidodiadema arcitum]	Aspidodiadema arcitum	397	397	1	5e-138	80.79	229	YP_010443000.1
cytochrome c oxidase subunit II [Mesocentrotus nudus]	Mesocentrotus nudus	396	396	1	1e-137	80.79	229	AXY87988.1
cytochrome c oxidase subunit II [Allocentrotus fragilis]	Allocentrotus fragilis	395	395	1	1e-137	80.79	229	AGS17190.1
cytochrome c oxidase subunit II [Strongylocentrotus pallidus]	Strongylocentrotus pallidus	395	395	1	1e-137	80.79	229	YP_001527869.1
cytochrome c oxidase subunit II [Mesocentrotus franciscanus]	Mesocentrotus franciscanus	395	395	1	2e-137	80.79	229	YP_009034248.1
cytochrome c oxidase subunit II [Echinothrix calamaris]	Echinothrix calamaris	374	374	1	3e-129	80.79	229	YP_009917939.1
cytochrome c oxidase subunit II [Echinometra mathaei]	Echinometra mathaei	396	396	1	8e-138	80.35	229	YP_009369631.1
cytochrome c oxidase subunit II [Colobocentrotus mertensii]	Colobocentrotus mertensii	395	395	1	3e-137	80.35	229	YP_009917965.1
cytochrome c oxidase subunit II [Strongylocentrotus droebachiensis]	Strongylocentrotus droebachiensis	395	395	1	3e-137	80.35	229	AGS17177.1
cytochrome c oxidase subunit II [Pseudocentrotus depressus]	Pseudocentrotus depressus	394	394	1	4e-137	80.35	229	YP_009019288.1
cytochrome c oxidase subunit II [Tripneustes gratilla]	Tripneustes gratilla	394	394	1	5e-137	80.35	229	YP_009369670.1
cytochrome c oxidase subunit II [Hemicentrotus pulcherrimus]	Hemicentrotus pulcherrimus	394	394	1	6e-137	80.35	229	YP_009019262.1
cytochrome c oxidase subunit II [Strongylocentrotus droebachiensis]	Strongylocentrotus droebachiensis	394	394	1	7e-137	80.35	229	YP_001527856.1
cytochrome c oxidase subunit II [Sterechinus neumayeri]	Sterechinus neumayeri	394	394	1	8e-137	80.35	229	YP_009138161.1
cytochrome c oxidase subunit II [Loxechinus albus]	Loxechinus albus	392	392	1	3e-136	80.35	229	YP_009019249.1
cytochrome c oxidase subunit II [Paracentrotus lividus]	Paracentrotus lividus	383	383	1	1e-132	80.35	229	NP_008125.1
cytochrome c oxidase subunit II [Lethasterias fusca]	Lethasterias fusca	365	365	1	2e-125	80.35	229	YP_010960771.1
cytochrome c oxidase subunit II [Pisaster ochraceus]	Pisaster ochraceus	364	364	1	4e-125	80.35	229	YP_009651726.1
cytochrome c oxidase subunit II [Sinaechinocyamus mai]	Sinaechinocyamus mai	396	396	1	1e-137	79.91	229	QFS00175.1
cytochrome c oxidase subunit II [Stylocidaris reini]	Stylocidaris reini	395	395	1	1e-137	79.91	229	YP_009917926.1
cytochrome c oxidase subunit II [Prionocidaris baculosa]	Prionocidaris baculosa	395	395	1	2e-137	79.91	229	YP_009917913.1
cytochrome c oxidase subunit II [Eucidaris tribuloides]	Eucidaris tribuloides	395	395	1	2e-137	79.91	229	YP_009917233.1
cytochrome c oxidase subunit II [Glyptocidaris crenularis]	Glyptocidaris crenularis	395	395	1	3e-137	79.91	229	YP_009331770.1
cytochrome c oxidase subunit II [Astriclypeus mannii]	Astriclypeus mannii	394	394	1	4e-137	79.91	229	YP_010297312.1
cytochrome c oxidase subunit II [Heterocentrotus mammillatus]	Heterocentrotus mammillatus	394	394	1	5e-137	79.91	229	YP_009369644.1
cytochrome c oxidase subunit II [Pygmaeocidaris prionigera]	Pygmaeocidaris prionigera	394	394	1	6e-137	79.91	229	YP_010148946.1
cytochrome c oxidase subunit II [Tripneustes kermadecensis]	Tripneustes kermadecensis	394	394	1	9e-137	79.91	229	YP_010582849.1
cytochrome c oxidase subunit II [Tripneustes gratilla]	Tripneustes gratilla	393	393	1	1e-136	79.91	229	WKW91746.1
cytochrome c oxidase subunit II [Mespilia globulus]	Mespilia globulus	393	393	1	1e-136	79.91	229	YP_009369657.1
cytochrome c oxidase subunit II [Lytechinus variegatus]	Lytechinus variegatus	392	392	1	3e-136	79.91	229	YP_009487502.1
cytochrome c oxidase subunit II [Paulasterias sp. SS-2022]	Paulasterias sp. SS-2022	365	365	1	2e-125	79.91	229	UPP55868.1
cytochrome c oxidase subunit 2 [Phyrella fragilis]	Phyrella fragilis	365	365	0.97	2e-125	79.82	229	QXQ00023.1
cytochrome c oxidase subunit II [Phormosoma bursarium]	Phormosoma bursarium	396	396	1	1e-137	79.48	229	YP_010443026.1
cytochrome c oxidase subunit II [Diadema setosum]	Diadema setosum	392	392	1	3e-136	79.48	229	YP_009343946.1
cytochrome c oxidase subunit II [Pseudoboletia maculata]	Pseudoboletia maculata	392	392	1	3e-136	79.48	229	YP_009917952.1
cytochrome c oxidase subunit II [Temnopleurus toreumaticus]	Temnopleurus toreumaticus	392	392	1	3e-136	79.48	229	YP_009344333.1
cytochrome c oxidase subunit II [Echinothrix diadema]	Echinothrix diadema	392	392	1	4e-136	79.48	229	YP_009343959.1
cytochrome c oxidase subunit II [Styracaster yapensis]	Styracaster yapensis	382	382	1	3e-132	79.48	229	YP_009574716.1
cytochrome c oxidase subunit II [Patiria pectinifera]	Patiria pectinifera	363	363	1	1e-124	79.48	229	NP_008170.1
cytochrome c oxidase subunit II [Salmacis bicolor rarispina]	Salmacis bicolor rarispina	393	393	1	1e-136	79.04	229	APT42088.1
cytochrome c oxidase subunit II [Salmacis sphaeroides]	Salmacis sphaeroides	392	392	1	3e-136	79.04	229	YP_009344320.1
cytochrome c oxidase subunit II [Echinocardium cordatum]	Echinocardium cordatum	390	390	1	2e-135	79.04	229	YP_003457233.1
cytochrome c oxidase subunit 2 [Stomopneustes variolaris]	Stomopneustes variolaris	389	389	1	5e-135	79.04	229	QVL28502.1
cytochrome c oxidase subunit II [Strongylocentrotus purpuratus]	Strongylocentrotus purpuratus	389	389	1	9e-135	79.04	229	NP_006969.1
cytochrome c oxidase subunit II [Poraniopsis inflata]	Poraniopsis inflata	382	382	1	3e-132	79.04	229	YP_010960784.1
cytochrome c oxidase subunit II [Echinocrepis rostrata]	Echinocrepis rostrata	369	369	0.99	3e-127	78.95	229	YP_010963416.1
cytochrome c oxidase subunit II [Temnopleurus reevesii]	Temnopleurus reevesii	391	391	1	8e-136	78.6	229	YP_009344346.1
cytochrome c oxidase subunit II [Temnopleurus hardwickii]	Temnopleurus hardwickii	387	387	1	3e-134	78.6	229	YP_009115778.1
cytochrome c oxidase subunit II [Nacospatangus altus]	Nacospatangus altus	390	390	1	3e-135	78.17	229	YP_008994266.1
cytochrome oxidase subunit 2 [Ceramaster japonicus]	Ceramaster japonicus	379	379	1	1e-130	78.17	233	BCM94562.1
cytochrome C oxidase subunit II [Arbacia lixula]	Arbacia lixula	376	376	1	6e-130	76.42	229	CAA56611.1
cytochrome c oxidase subunit II [Henricia sanguinolenta]	Henricia sanguinolenta	371	371	1	8e-128	75.55	233	WWE98288.1
cytochrome c oxidase subunit II [Henricia longispina aleutica]	Henricia longispina aleutica	369	369	1	5e-127	75.55	229	WWE98262.1
cytochrome c oxidase subunit II [Henricia reniossa]	Henricia reniossa	368	368	1	9e-127	75.11	229	WWE98275.1
cytochrome c oxidase subunit II [Comatella stelligera]	Comatella stelligera	363	363	0.99	1e-124	75	229	YP_010555945.1
cytochrome c oxidase subunit II [Henricia pachyderma]	Henricia pachyderma	368	368	1	1e-126	74.24	233	QKN98949.1
cytochrome c oxidase subunit II [Balanoglossus carnosus]	Balanoglossus carnosus	365	365	0.99	2e-125	71.49	228	NP_008396.1
cytochrome c oxidase subunit II [Balanoglossus clavigerus]	Balanoglossus clavigerus	364	364	0.99	5e-125	71.49	228	YP_003457177.1

## Sheet: cox3
Description	Scientific Name	Max Score	Total Score	Query Cover	E value	Per. ident	Acc. Len	Accession
cytochrome c oxidase subunit III [Benthodytes sp. Gxx-2023]	Benthodytes sp. Gxx-2023	516	516	1	0	100	260	WRK19244.1
cytochrome c oxidase subunit III [Benthodytes marianensis]	Benthodytes marianensis	510	510	1	0	98.08	260	YP_009558631.1
cytochrome c oxidase subunit III [Thyonella gemmata]	Thyonella gemmata	424	424	1	1e-147	85.77	260	YP_010191962.1
cytochrome c oxidase subunit III [Cucumaria miniata]	Cucumaria miniata	439	439	1	8e-154	85.38	260	YP_025928.1
cytochrome c oxidase subunit III [Pseudocolochirus violaceus]	Pseudocolochirus violaceus	414	414	1	5e-144	85	260	YP_009973277.1
cytochrome c oxidase subunit III [Cucumaria frondosa]	Cucumaria frondosa	437	437	1	4e-153	84.62	260	YP_010429274.1
cytochrome c oxidase subunit 3 [Synallactes sp. Y30071]	Synallactes sp. Y30071	409	409	1	5e-142	84.62	260	QOP62900.1
cytochrome c oxidase subunit III [Holothuria hilla]	Holothuria hilla	432	432	1	4e-151	84.23	260	QUL58690.1
cytochrome c oxidase subunit III [Phyllophorella liuwutiensis]	Phyllophorella liuwutiensis	436	436	1	2e-152	83.85	260	YP_010161658.1
cytochrome c oxidase subunit III [Holothuria edulis]	Holothuria edulis	412	412	1	3e-143	83.85	260	YP_009971627.1
cytochrome c oxidase subunit III [Apostichopus parvimensis]	Apostichopus parvimensis	410	410	1	2e-142	83.46	260	YP_009239170.1
cytochrome c oxidase subunit 3 [Neocucumis proteus]	Neocucumis proteus	433	433	1	2e-151	83.08	260	QXQ00013.1
cytochrome c oxidase subunit III [Apostichopus japonicus]	Apostichopus japonicus	410	410	1	2e-142	83.08	260	YP_002836159.1
cytochrome c oxidase subunit III [Apostichopus californicus]	Apostichopus californicus	410	410	1	3e-142	83.08	260	YP_009128907.1
cytochrome c oxidase subunit 3 [Apostichopus japonicus]	Apostichopus japonicus	409	409	1	7e-142	83.08	260	ACM66303.1
cytochrome c oxidase subunit 3 [Actinopyga lecanora]	Actinopyga lecanora	409	409	1	9e-142	83.08	260	QWE50459.1
cytochrome c oxidase subunit III [Holothuria pervicax]	Holothuria pervicax	409	409	1	9e-142	83.08	260	YP_009726146.1
cytochrome c oxidase subunit III [Actinopyga lecanora]	Actinopyga lecanora	408	408	1	1e-141	83.08	260	YP_010156066.1
cytochrome c oxidase subunit 3 [Holothuria leucospilota]	Holothuria leucospilota	408	408	1	2e-141	83.08	260	ULR86816.1
cytochrome c oxidase subunit 3 [Holothuria fuscogilva]	Holothuria fuscogilva	408	408	1	2e-141	83.08	260	QXQ00039.1
cytochrome c oxidase subunit III [Holothuria leucospilota]	Holothuria leucospilota	408	408	1	2e-141	83.08	260	YP_009751174.1
cytochrome c oxidase subunit 3 [Holothuria leucospilota]	Holothuria leucospilota	407	407	1	4e-141	83.08	260	QNN01422.1
cytochrome c oxidase subunit III [Holothuria leucospilota]	Holothuria leucospilota	407	407	1	6e-141	83.08	260	UYX57833.1
cytochrome c oxidase subunit 3 [Holothuria spinifera]	Holothuria spinifera	426	426	1	1e-148	82.69	260	QQY85589.1
cytochrome c oxidase subunit III [Parastichopus nigripunctatus]	Parastichopus nigripunctatus	406	406	1	9e-141	82.69	260	YP_003264309.1
cytochrome c oxidase subunit III [Holothuria scabra]	Holothuria scabra	396	396	1	1e-136	82.69	260	YP_009139034.1
cytochrome c oxidase subunit III [Holothuria forskali]	Holothuria forskali	426	426	1	1e-148	82.31	260	YP_003457275.1
cytochrome c oxidase subunit III [Stichopus chloronotus]	Stichopus chloronotus	424	424	1	7e-148	82.31	260	YP_010118235.1
cytochrome c oxidase subunit 3 [Stichopus chloronotus]	Stichopus chloronotus	423	423	1	2e-147	82.31	260	USH58726.1
cytochrome c oxidase subunit III [Holothuria spinifera]	Holothuria spinifera	406	406	1	1e-140	82.31	260	YP_009739760.1
cytochrome c oxidase subunit III [Holothuria fuscocinerea]	Holothuria fuscocinerea	405	405	1	2e-140	82.31	260	QIT06510.1
cytochrome c oxidase subunit III [Stichopus ocellatus]	Stichopus ocellatus	403	403	1	2e-139	82.31	260	YP_010370165.1
cytochrome c oxidase subunit 3 [Actinopyga echinites]	Actinopyga echinites	402	402	1	3e-139	82.31	260	QUL61389.1
cytochrome c oxidase subunit III [Stichopus naso]	Stichopus naso	402	402	1	4e-139	82.31	260	UDN41904.1
cytochrome c oxidase subunit III [Thelenota ananas]	Thelenota ananas	405	405	1	3e-140	81.92	260	YP_010233780.1
cytochrome c oxidase subunit 3 [Phyrella fragilis]	Phyrella fragilis	403	403	1	2e-139	81.92	260	QXQ00026.1
cytochrome c oxidase subunit III [Stichopus sp. SF-2010]	Stichopus sp. SF-2010	401	401	1	1e-138	81.92	260	YP_003856713.1
cytochrome c oxidase subunit 3 [Stichopus horrens]	Stichopus horrens	400	400	1	2e-138	81.92	260	USQ67453.1
cytochrome c oxidase subunit III [Pisaster ochraceus]	Pisaster ochraceus	411	411	1	1e-142	81.54	260	YP_009651729.1
cytochrome c oxidase subunit III [Bohadschia argus]	Bohadschia argus	402	402	1	3e-139	81.54	260	YP_010296735.1
cytochrome c oxidase subunit III [Stichopus horrens]	Stichopus horrens	400	400	1	2e-138	81.54	260	YP_003856739.1
cytochrome c oxidase subunit III [Ophidiaster granifer]	Ophidiaster granifer	399	399	1	8e-138	81.54	260	YP_010042747.1
RecName: Full=Cytochrome c oxidase subunit 3; AltName: Full=Cytochrome c oxidase polypeptide III [Pisaster ochraceus]	Pisaster ochraceus	412	412	1	3e-143	81.15	260	P25003.1
cytochrome c oxidase subunit III [Lethasterias fusca]	Lethasterias fusca	412	412	1	3e-143	81.15	260	YP_010960774.1
cytochrome c oxidase subunit III [Acaudina molpadioides]	Acaudina molpadioides	409	409	1	8e-142	81.15	260	QGN74730.1
cytochrome c oxidase subunit III [Astropecten polyacanthus]	Astropecten polyacanthus	398	398	1	1e-137	81.15	260	YP_187595.1
cytochrome c oxidase subunit III [Freyastera benthophila]	Freyastera benthophila	397	397	1	3e-137	81.15	260	YP_009542024.1
cytochrome c oxidase subunit III [Poraniopsis inflata]	Poraniopsis inflata	397	397	1	4e-137	81.15	260	YP_010960787.1
cytochrome c oxidase subunit III [Paulasterias sp. SS-2022]	Paulasterias sp. SS-2022	396	396	1	9e-137	81.15	260	UPP55871.1
cytochrome c oxidase subunit III [Luidia quinaria]	Luidia quinaria	406	406	1	1e-140	80.77	260	YP_187569.1
cytochrome oxidase subunit 3 [Linckia laevigata]	Linckia laevigata	400	400	1	1e-138	80.77	260	BBO25388.1
cytochrome c oxidase subunit 3 [Stichopus horrens]	Stichopus horrens	399	399	1	9e-138	80.77	260	QJS34728.1
cytochrome c oxidase subunit 3 [Peniagone sp. YYH-2013]	Peniagone sp. YYH-2013	392	392	1	4e-135	80.46	261	AHH93114.1
cytochrome c oxidase subunit III [Cercodemas anceps]	Cercodemas anceps	422	422	1	6e-147	80.38	260	YP_010043447.1
cytochrome oxidase subunit 3 [Distolasterias nipon]	Distolasterias nipon	411	411	1	1e-142	80.38	260	QAU54033.1
cytochrome oxidase subunit III [Luidia maculata]	Luidia maculata	407	407	1	5e-141	80.38	260	QOQ50837.1
cytochrome oxidase subunit 3 [Ceramaster japonicus]	Ceramaster japonicus	401	401	1	9e-139	80.38	260	BCM94565.1
cytochrome c oxidase subunit III [Aspidodiadema arcitum]	Aspidodiadema arcitum	399	399	1	8e-138	80.38	260	YP_010443003.1
cytochrome c oxidase subunit III [Styracaster yapensis]	Styracaster yapensis	398	398	1	1e-137	80.38	260	YP_009574719.1
cytochrome c oxidase subunit III [Iconaster longimanus]	Iconaster longimanus	413	413	1	2e-143	80	260	YP_010042764.1
cytochrome c oxidase subunit III [Echinocardium cordatum]	Echinocardium cordatum	405	405	1	3e-140	80	260	YP_003457236.1
cytochrome c oxidase subunit III [Culcita novaeguineae]	Culcita novaeguineae	397	397	1	3e-137	80	260	YP_010042777.1
cytochrome c oxidase subunit III [Araeosoma owstoni]	Araeosoma owstoni	396	396	1	1e-136	80	260	YP_010443042.1
cytochrome c oxidase subunit III [Nacospatangus altus]	Nacospatangus altus	393	393	1	1e-135	80	260	YP_008994256.1
cytochrome c oxidase subunit III [Patiria pectinifera]	Patiria pectinifera	392	392	1	3e-135	80	260	NP_008160.1
cytochrome c oxidase subunit 3 [Stomopneustes variolaris]	Stomopneustes variolaris	409	409	1	7e-142	79.62	260	QVL28505.1
cytochrome c oxidase subunit III [Sinaechinocyamus mai]	Sinaechinocyamus mai	408	408	1	2e-141	79.62	260	QFS00170.1
cytochrome c oxidase subunit III [Archaster typicus]	Archaster typicus	404	404	1	5e-140	79.62	260	QEZ90469.1
cytochrome c oxidase subunit III [Echinocrepis rostrata]	Echinocrepis rostrata	404	404	1	7e-140	79.62	260	YP_010963419.1
cytochrome c oxidase subunit III [Heterocentrotus mammillatus]	Heterocentrotus mammillatus	404	404	1	8e-140	79.62	260	YP_009369647.1
cytochrome oxidase subunit 3 [Aquilonastra batheri]	Aquilonastra batheri	399	399	1	7e-138	79.62	260	QAU54044.1
cytochrome c oxidase subunit III [Pentaceraster mammillatus]	Pentaceraster mammillatus	395	395	1	3e-136	79.62	260	WRK21213.1
cytochrome c oxidase subunit III [Pentaceraster mammillatus]	Pentaceraster mammillatus	394	394	1	4e-136	79.62	260	YP_010042723.1
cytochrome c oxidase subunit 3 [Asterias amurensis]	Asterias amurensis	404	404	1	6e-140	79.23	260	UYK51679.1
cytochrome c oxidase subunit III [Protoreaster nodosus]	Protoreaster nodosus	394	394	1	7e-136	79.23	260	YP_010042738.1
cytochrome c oxidase subunit III [Coscinasterias acutispina]	Coscinasterias acutispina	409	409	1	8e-142	78.85	260	YP_010393897.1
cytochrome c oxidase subunit III [Tripneustes gratilla]	Tripneustes gratilla	406	406	1	1e-140	78.85	260	YP_009369673.1
cytochrome c oxidase subunit III [Phormosoma bursarium]	Phormosoma bursarium	405	405	1	3e-140	78.85	260	YP_010443029.1
cytochrome c oxidase subunit 3 [Asterias amurensis]	Asterias amurensis	402	402	1	3e-139	78.85	260	UYK51692.1
cytochrome c oxidase subunit III [Eucidaris tribuloides]	Eucidaris tribuloides	396	396	1	1e-136	78.85	260	YP_009917236.1
cytochrome c oxidase subunit III [Leptychaster arcticus]	Leptychaster arcticus	394	394	1	7e-136	78.85	260	YP_010925341.1
cytochrome c oxidase subunit III [Echinometra mathaei]	Echinometra mathaei	401	401	0.99	1e-138	78.76	259	WRK21541.1
cytochrome c oxidase subunit III [Colochirus quadrangularis]	Colochirus quadrangularis	412	412	1	3e-143	78.46	260	YP_009971635.1
cytochrome c oxidase subunit III [Tripneustes gratilla]	Tripneustes gratilla	405	405	1	2e-140	78.46	260	ARO89831.1
cytochrome c oxidase subunit III [Tripneustes kermadecensis]	Tripneustes kermadecensis	404	404	1	4e-140	78.46	260	YP_010582852.1
cytochrome c oxidase subunit III [Loxechinus albus]	Loxechinus albus	403	403	1	1e-139	78.46	260	YP_009019252.1
cytochrome c oxidase subunit III [Echinometra mathaei]	Echinometra mathaei	402	402	1	3e-139	78.46	260	YP_009369634.1
cytochrome c oxidase subunit III [Lytechinus variegatus]	Lytechinus variegatus	401	401	1	1e-138	78.46	260	YP_009487505.1
cytochrome c oxidase subunit III [Colobocentrotus mertensii]	Colobocentrotus mertensii	400	400	1	2e-138	78.46	260	YP_009917968.1
cytochrome c oxidase subunit III [Allocentrotus fragilis]	Allocentrotus fragilis	392	392	1	3e-135	78.46	260	AXY87983.1
cytochrome c oxidase subunit III [Heliocidaris crassispina]	Heliocidaris crassispina	402	402	1	3e-139	78.08	260	YP_009019304.1
cytochrome c oxidase subunit III [Brisinga sp. SS-2022]	Brisinga sp. SS-2022	396	396	1	8e-137	78.08	260	UPP55910.1
cytochrome c oxidase subunit III [Pseudoboletia maculata]	Pseudoboletia maculata	396	396	1	1e-136	78.08	260	YP_009917955.1
cytochrome c oxidase subunit III [Pygmaeocidaris prionigera]	Pygmaeocidaris prionigera	394	394	1	8e-136	78.08	260	YP_010148949.1
cytochrome c oxidase subunit III [Asterias amurensis]	Asterias amurensis	394	394	1	1e-135	78.08	259	YP_187582.1
cytochrome c oxidase subunit III [Pseudocentrotus depressus]	Pseudocentrotus depressus	400	400	1	2e-138	77.69	260	YP_009019291.1
cytochrome c oxidase subunit III [Echinothrix diadema]	Echinothrix diadema	399	399	1	5e-138	77.69	260	YP_009343962.1
cytochrome c oxidase subunit III [Diadema setosum]	Diadema setosum	398	398	1	1e-137	77.69	260	YP_009343949.1
cytochrome c oxidase subunit III [Euretaster insignis]	Euretaster insignis	394	394	1	9e-136	77.31	260	YP_010042801.1
cytochrome c oxidase subunit III [Hemicentrotus pulcherrimus]	Hemicentrotus pulcherrimus	397	397	1	4e-137	76.92	260	YP_009019265.1

[truncated: 3 more sheets: cytb, atp6, atp8]
