# Supplementary material for: A novel deep-benthic sea cucumber species of Benthodytes (Holothuroidea, Elasipodida, Psychropotidae) and its comprehensive mitochondrial genome sequencing and evolutionary analysis
Source: BMC Genomics. 2024 Jul 13;25:689. doi: 10.1186/s12864-024-10607-5 (PMC11245801; doi:10.1186/s12864-024-10607-5)
Supplement: Supplementary file 6 — Supplementary Material 6: Table S5. KEGG category analysis of Benthodytes sp. Gxx-2023 mitogenome genes. [file 12864_2024_10607_MOESM6_ESM.xlsx]

## Sheet: KEGG category
Gene	Entry	Category1	Category2	Category3	Pathway	Description
cox1	K02256	1. Metabolism	1.2 Energy metabolism	Oxidative phosphorylation	ko00190	COX1; cytochrome c oxidase subunit 1 [EC:7.1.1.9]
cox1	K02256	1. Metabolism	1.0 Global and overview maps	Metabolic pathways	ko01100	COX1; cytochrome c oxidase subunit 1 [EC:7.1.1.9]
cox1	K02256	5. Organismal Systems	5.3 Circulatory system	Cardiac muscle contraction	ko04260	COX1; cytochrome c oxidase subunit 1 [EC:7.1.1.9]
cox1	K02256	5. Organismal Systems	5.10 Environmental adaptation	Thermogenesis	ko04714	COX1; cytochrome c oxidase subunit 1 [EC:7.1.1.9]
cox1	K02256	6. Human Diseases	6.7 Endocrine and metabolic disease	Non-alcoholic fatty liver disease (NAFLD)	ko04932	COX1; cytochrome c oxidase subunit 1 [EC:7.1.1.9]
cox1	K02256	6. Human Diseases	6.4 Neurodegenerative disease	Alzheimer disease	ko05010	COX1; cytochrome c oxidase subunit 1 [EC:7.1.1.9]
cox1	K02256	6. Human Diseases	6.4 Neurodegenerative disease	Parkinson disease	ko05012	COX1; cytochrome c oxidase subunit 1 [EC:7.1.1.9]
cox1	K02256	6. Human Diseases	6.4 Neurodegenerative disease	Huntington disease	ko05016	COX1; cytochrome c oxidase subunit 1 [EC:7.1.1.9]
cox2	K02261	1. Metabolism	1.2 Energy metabolism	Oxidative phosphorylation	ko00190	COX2; cytochrome c oxidase subunit 2
cox2	K02261	1. Metabolism	1.0 Global and overview maps	Metabolic pathways	ko01100	COX2; cytochrome c oxidase subunit 2
cox2	K02261	5. Organismal Systems	5.3 Circulatory system	Cardiac muscle contraction	ko04260	COX2; cytochrome c oxidase subunit 2
cox2	K02261	5. Organismal Systems	5.10 Environmental adaptation	Thermogenesis	ko04714	COX2; cytochrome c oxidase subunit 2
cox2	K02261	6. Human Diseases	6.7 Endocrine and metabolic disease	Non-alcoholic fatty liver disease (NAFLD)	ko04932	COX2; cytochrome c oxidase subunit 2
cox2	K02261	6. Human Diseases	6.4 Neurodegenerative disease	Alzheimer disease	ko05010	COX2; cytochrome c oxidase subunit 2
cox2	K02261	6. Human Diseases	6.4 Neurodegenerative disease	Parkinson disease	ko05012	COX2; cytochrome c oxidase subunit 2
cox2	K02261	6. Human Diseases	6.4 Neurodegenerative disease	Huntington disease	ko05016	COX2; cytochrome c oxidase subunit 2
cox3	K02262	1. Metabolism	1.2 Energy metabolism	Oxidative phosphorylation	ko00190	COX3; cytochrome c oxidase subunit 3
cox3	K02262	1. Metabolism	1.0 Global and overview maps	Metabolic pathways	ko01100	COX3; cytochrome c oxidase subunit 3
cox3	K02262	5. Organismal Systems	5.3 Circulatory system	Cardiac muscle contraction	ko04260	COX3; cytochrome c oxidase subunit 3
cox3	K02262	5. Organismal Systems	5.10 Environmental adaptation	Thermogenesis	ko04714	COX3; cytochrome c oxidase subunit 3
cox3	K02262	6. Human Diseases	6.7 Endocrine and metabolic disease	Non-alcoholic fatty liver disease (NAFLD)	ko04932	COX3; cytochrome c oxidase subunit 3
cox3	K02262	6. Human Diseases	6.4 Neurodegenerative disease	Alzheimer disease	ko05010	COX3; cytochrome c oxidase subunit 3
cox3	K02262	6. Human Diseases	6.4 Neurodegenerative disease	Parkinson disease	ko05012	COX3; cytochrome c oxidase subunit 3
cox3	K02262	6. Human Diseases	6.4 Neurodegenerative disease	Huntington disease	ko05016	COX3; cytochrome c oxidase subunit 3
cytb	K00412	1. Metabolism	1.2 Energy metabolism	Oxidative phosphorylation	ko00190	CYTB, petB; ubiquinol-cytochrome c reductase cytochrome b subunit
cytb	K00412	1. Metabolism	1.0 Global and overview maps	Metabolic pathways	ko01100	CYTB, petB; ubiquinol-cytochrome c reductase cytochrome b subunit
cytb	K00412	3. Environmental Information Processing	3.2 Signal transduction	Two-component system	ko02020	CYTB, petB; ubiquinol-cytochrome c reductase cytochrome b subunit
cytb	K00412	5. Organismal Systems	5.3 Circulatory system	Cardiac muscle contraction	ko04260	CYTB, petB; ubiquinol-cytochrome c reductase cytochrome b subunit
cytb	K00412	5. Organismal Systems	5.10 Environmental adaptation	Thermogenesis	ko04714	CYTB, petB; ubiquinol-cytochrome c reductase cytochrome b subunit
cytb	K00412	6. Human Diseases	6.7 Endocrine and metabolic disease	Non-alcoholic fatty liver disease (NAFLD)	ko04932	CYTB, petB; ubiquinol-cytochrome c reductase cytochrome b subunit
cytb	K00412	6. Human Diseases	6.4 Neurodegenerative disease	Alzheimer disease	ko05010	CYTB, petB; ubiquinol-cytochrome c reductase cytochrome b subunit
cytb	K00412	6. Human Diseases	6.4 Neurodegenerative disease	Parkinson disease	ko05012	CYTB, petB; ubiquinol-cytochrome c reductase cytochrome b subunit
cytb	K00412	6. Human Diseases	6.4 Neurodegenerative disease	Huntington disease	ko05016	CYTB, petB; ubiquinol-cytochrome c reductase cytochrome b subunit

## Sheet: GO-level2
namespace	description	number	percent	id	genes
biological_process	reproduction	1	0.0909	GO:0000003	cytb
molecular_function	catalytic activity	8	0.7272	GO:0003824	atp6;cytb;cox1;nad1;nad2;nad3;nad4;nad5
molecular_function	transporter activity	2	0.1818	GO:0005215	atp6;cox1
molecular_function	binding	2	0.1818	GO:0005488	cytb;nad2
cellular_component	intracellular	11	1	GO:0005622	atp6;cytb;cox1;cox2;cox3;nad1;nad2;nad3;nad4;nad5;nad6
biological_process	metabolic process	9	0.8181	GO:0008152	atp6;cytb;cox1;cox2;nad1;nad2;nad3;nad4;nad5
biological_process	cellular process	11	1	GO:0009987	atp6;cytb;cox1;cox2;cox3;nad1;nad2;nad3;nad4;nad5;nad6
biological_process	reproductive process	1	0.0909	GO:0022414	cytb
biological_process	multicellular organismal process	4	0.3636	GO:0032501	atp6;cytb;cox1;nad4
biological_process	developmental process	4	0.3636	GO:0032502	atp6;cytb;cox1;nad4
cellular_component	protein-containing complex	10	0.909	GO:0032991	atp6;cytb;cox1;cox2;cox3;nad1;nad2;nad3;nad4;nad5
biological_process	locomotion	1	0.0909	GO:0040011	atp6
biological_process	response to stimulus	7	0.6363	GO:0050896	cytb;cox1;nad1;nad3;nad4;nad5;nad6
biological_process	localization	3	0.2727	GO:0051179	atp6;cytb;cox1
biological_process	multi-organism process	1	0.0909	GO:0051704	cytb
biological_process	biological regulation	1	0.0909	GO:0065007	atp6
cellular_component	cellular anatomical entity	11	1	GO:0110165	atp6;cytb;cox1;cox2;cox3;nad1;nad2;nad3;nad4;nad5;nad6

## Sheet: KOG category
#Type	functional_categories	COG	KOG
INFORMATION STORAGE AND PROCESSING	[A] RNA processing and modification	0	0
INFORMATION STORAGE AND PROCESSING	[B] Chromatin structure and dynamics	0	0
METABOLISM	[C] Energy production and conversion	10	10
CELLULAR PROCESSES AND SIGNALING	[D] Cell cycle control, cell division, chromosome partitioning	0	0
METABOLISM	[E] Amino acid transport and metabolism	0	0
METABOLISM	[F] Nucleotide transport and metabolism	0	0
METABOLISM	[G] Carbohydrate transport and metabolism	0	0
METABOLISM	[H] Coenzyme transport and metabolism	0	0
METABOLISM	[I] Lipid transport and metabolism	0	0
INFORMATION STORAGE AND PROCESSING	[J] Translation, ribosomal structure and biogenesis	0	0
INFORMATION STORAGE AND PROCESSING	[K] Transcription	0	0
INFORMATION STORAGE AND PROCESSING	[L] Replication, recombination and repair	0	0
CELLULAR PROCESSES AND SIGNALING	[M] Cell wall/membrane/envelope biogenesis	0	0
CELLULAR PROCESSES AND SIGNALING	[N] Cell motility	0	0
CELLULAR PROCESSES AND SIGNALING	[O] Posttranslational modification, protein turnover, chaperones	0	0
METABOLISM	[P] Inorganic ion transport and metabolism	0	0
METABOLISM	[Q] Secondary metabolites biosynthesis, transport and catabolism	0	0
POORLY CHARACTERIZED	[R] General function prediction only	0	0
POORLY CHARACTERIZED	[S] Function unknown	0	0
CELLULAR PROCESSES AND SIGNALING	[T] Signal transduction mechanisms	0	0
CELLULAR PROCESSES AND SIGNALING	[U] Intracellular trafficking, secretion, and vesicular transport	0	0
CELLULAR PROCESSES AND SIGNALING	[V] Defense mechanisms	0	0
CELLULAR PROCESSES AND SIGNALING	[W] Extracellular structures	0	0
CELLULAR PROCESSES AND SIGNALING	[Y] Nuclear structure	0	0
CELLULAR PROCESSES AND SIGNALING	[Z] Cytoskeleton	0	0

## Sheet: KOG annotation
#Query	COG/KOG	Function	Category	Description
cox1	COG0843|KOG4769	C	METABOLISM	Cytochrome c oxidase is the component of the respiratory chain that catalyzes the reduction of oxygen to water. Subunits 1- 3 form the functional core of the enzyme complex. CO I is the catalytic subunit of the enzyme. Electrons originating in cytochrome c are transferred via the copper A center of subunit 2 and heme A of subunit 1 to the bimetallic center formed by heme A3 and copper B
nad2	COG1007|KOG4668	C	METABOLISM	Core subunit of the mitochondrial membrane respiratory chain NADH dehydrogenase (Complex I) that is believed to belong to the minimal assembly required for catalysis. Complex I functions in the transfer of electrons from NADH to the respiratory chain. The immediate electron acceptor for the enzyme is believed to be ubiquinone
nad4	COG1008|KOG4845	C	METABOLISM	NADH dehydrogenase subunit 4
cox3	COG1845|KOG4664	C	METABOLISM	Subunits I, II and III form the functional core of the enzyme complex
nad3	COG0838|KOG4662	C	METABOLISM	Core subunit of the mitochondrial membrane respiratory chain NADH dehydrogenase (Complex I) that is believed to belong to the minimal assembly required for catalysis. Complex I functions in the transfer of electrons from NADH to the respiratory chain. The immediate electron acceptor for the enzyme is believed to be ubiquinone
atp6	COG0356|KOG4665	C	METABOLISM	ATP synthase F0 subunit 6
cox2	COG1622|KOG4767	C	METABOLISM	Cytochrome c oxidase is the component of the respiratory chain that catalyzes the reduction of oxygen to water. Subunits 1- 3 form the functional core of the enzyme complex. Subunit 2 transfers the electrons from cytochrome c via its binuclear copper A center to the bimetallic center of the catalytic subunit 1
nad5	COG1007|KOG4668	C	METABOLISM	NADH dehydrogenase (quinone) activity
nad1	COG1005|KOG4770	C	METABOLISM	NADH dehydrogenase subunit 1
cytb	COG1290|KOG4663	C	METABOLISM	Component of the ubiquinol-cytochrome c reductase complex (complex III or cytochrome b-c1 complex) that is part of the mitochondrial respiratory chain. The b-c1 complex mediates electron transfer from ubiquinol to cytochrome c. Contributes to the generation of a proton gradient across the mitochondrial membrane that is then used for ATP synthesis
